# Supplementary material for: RBM15 Enhances 5-Fluorouracil Drug Sensitivity and Suppresses Gastric Cancer Progression by Modulating N6-Methyladenosine Modification of ECT2-Dependent IGF2BP3
Source: Research (Wash D C). 2026 Feb 2;9:1108. doi: 10.34133/research.1108 (PMC12862136; doi:10.34133/research.1108)
Supplement: Supplementary 1 — Figs. S1 to S3 Tables S1 to S5 [file research.1108.f1.zip]

Archive with 8 entries (8 files):
- Figure S1.tiff
- Figure S2.tiff
- Figure S3.tiff
- Table S1. The prognosis-related genes in 10 batabases .xlsx
- Table S2. Correlation analysis .xlsx
- Table S3. Detailed Information on the Top 200 Compounds.xlsx
- Table S4. The primer sequences of qRT-PCR-clean.xlsx
- Table S5. The information of tumor organoid-revised.xls
