# Supplementary material for: RBM15 Enhances 5-Fluorouracil Drug Sensitivity and Suppresses Gastric Cancer Progression by Modulating N6-Methyladenosine Modification of ECT2-Dependent IGF2BP3
Source: Research (Wash D C). 2026 Feb 2;9:1108. doi: 10.34133/research.1108 (PMC12862136; doi:10.34133/research.1108)
Supplement: Supplementary 1 — Figs. S1 to S3 Tables S1 to S5 [file research.1108.f1.zip › Table S1. The prognosis-related genes in 10 batabases .xlsx]

## Sheet: The prognosis-related genes in 
Table S1. The prognosis-related genes in 10 batabases
	Gene
14	ADAMTSL3	Potential Pro-tumor
34	AKAP12	Potential Pro-tumor
54	APOD	Potential Pro-tumor
45	ARHGEF17	Potential Pro-tumor
36	ARMCX1	Potential Pro-tumor
41	ARMCX2	Potential Pro-tumor
13	ATP8B2	Potential Pro-tumor
17	BEND6	Potential Pro-tumor
53	BEX4	Potential Pro-tumor
20	CC2D2A	Potential Pro-tumor
61	CCDC8	Potential Pro-tumor
9	CDO1	Potential Pro-tumor
35	CHAF1A	Potential Anti-tumor
65	CLDN11	Potential Pro-tumor
47	CLIP4	Potential Pro-tumor
21	CNTNAP1	Potential Pro-tumor
4	COLEC12	Potential Pro-tumor
11	DCN	Potential Pro-tumor
51	DYNC1I1	Potential Pro-tumor
12	DZIP1	Potential Pro-tumor
60	EFEMP1	Potential Pro-tumor
31	EHD2	Potential Pro-tumor
58	ELOVL4	Potential Pro-tumor
37	FBLN5	Potential Pro-tumor
38	GGT5	Potential Pro-tumor
10	GHR	Potential Pro-tumor
59	GLE1	Potential Anti-tumor
3	GLI3	Potential Pro-tumor
15	HMCN1	Potential Pro-tumor
22	INMT	Potential Pro-tumor
57	ISM1	Potential Pro-tumor
40	JAZF1	Potential Pro-tumor
16	LRCH2	Potential Pro-tumor
6	MAP6	Potential Pro-tumor
44	MID2	Potential Pro-tumor
8	MPDZ	Potential Pro-tumor
7	NAP1L3	Potential Pro-tumor
49	NAV3	Potential Pro-tumor
50	NPTX1	Potential Pro-tumor
63	NREP	Potential Pro-tumor
24	OMD	Potential Pro-tumor
39	PCDHB4	Potential Pro-tumor
30	PHLDB2	Potential Pro-tumor
27	PRICKLE1	Potential Pro-tumor
32	PRKD1	Potential Pro-tumor
28	PTGER3	Potential Pro-tumor
33	PTPRM	Potential Pro-tumor
43	QKI	Potential Pro-tumor
64	RBM15	Potential Anti-tumor
66	RBMS1	Potential Pro-tumor
2	RBMS3	Potential Pro-tumor
1	RNF150	Potential Pro-tumor
46	RNF217	Potential Pro-tumor
62	RTN4	Potential Pro-tumor
26	SALL2	Potential Pro-tumor
52	SGCE	Potential Pro-tumor
55	SHC4	Potential Pro-tumor
18	SPON1	Potential Pro-tumor
25	SSPN	Potential Pro-tumor
42	TACC1	Potential Pro-tumor
5	TCEAL7	Potential Pro-tumor
48	TCF7L1	Potential Pro-tumor
56	TRIM6	Potential Pro-tumor
23	TRPC1	Potential Pro-tumor
19	TUBB6	Potential Pro-tumor
29	ZFPM2	Potential Pro-tumor
