# Supplementary material for: RBM15 Enhances 5-Fluorouracil Drug Sensitivity and Suppresses Gastric Cancer Progression by Modulating N6-Methyladenosine Modification of ECT2-Dependent IGF2BP3
Source: Research (Wash D C). 2026 Feb 2;9:1108. doi: 10.34133/research.1108 (PMC12862136; doi:10.34133/research.1108)
Supplement: Supplementary 1 — Figs. S1 to S3 Tables S1 to S5 [file research.1108.f1.zip › Table S2. Correlation analysis .xlsx]

## Sheet: Correlation analysis for clinic
	Table S2. Correlation analysis for clinicopathologic variables in RBM15 expression among 84 gastric cancer patients
	Variable	RBM15-Low n (%)	RBM15-High n (%)	P value
	Total	43 (51.2)	41 (48.8)
	Age
	<60	14 (16.7)	9 (10.7)	0.275824
	≥60	29 (34.5)	32 (38.1)
	Gender
	Male	31 (36.9)	28 (33.3)	0.703355
	Female	12 (14.3)	13 (15.5)
	Clinical stage
	I-II	15 (17.9)	19 (22.6)	0.284889
	III-Ⅳ	28 (33.3)	22 (26.2)
