# Supplementary material for: RBM15 Enhances 5-Fluorouracil Drug Sensitivity and Suppresses Gastric Cancer Progression by Modulating N6-Methyladenosine Modification of ECT2-Dependent IGF2BP3
Source: Research (Wash D C). 2026 Feb 2;9:1108. doi: 10.34133/research.1108 (PMC12862136; doi:10.34133/research.1108)
Supplement: Supplementary 1 — Figs. S1 to S3 Tables S1 to S5 [file research.1108.f1.zip › Table S3. Detailed Information on the Top 200 Compounds.xlsx]

## Sheet: Sheet1
Table S3. Detailed Information on the Top 200 Compounds of HY-L001P
Number	Product Code	Name	Molecular Weight	Docking Score	Ligand Efficiency (kcal/mol)	LogP	Hydrogen Bond Acceptors	Hydrogen Bond Donors	Rotatable Bonds	Polar Surface Area	Molecular Formula	CAS	Research Field	Clinical Information	Target	Pathway	SMILES
1	HY-N4148	Purpureaside C	786.745	-12.904	-0.235	-1.471	20	12	14	324.440	C35H46O20	108648-07-3	Inflammation/Immunology	No Development Reported	Endogenous Metabolite	Metabolic Enzyme/Protease	OC1=C(O)C=CC(/C=C/C(O[C@H]2[C@@H]([C@H]([C@H](OCCC3=CC(O)=C(O)C=C3)O[C@@H]2CO[C@@H]4O[C@@H]([C@H](O)[C@H](O)[C@H]4O)CO)O)O[C@@]5([H])[C@@H]([C@@H]([C@@H](O)[C@H](C)O5)O)O)=O)=C1
2	HY-N2153	Apigenin-7-O-(2G-rhamnosyl)gentiobioside	740.675	-12.444	-0.239	-1.444	19	11	9	308.120	C33H40O19	174284-20-9	Others	No Development Reported	Others	Others	O=C(C=C(C1=CC=C(O)C=C1)OC2=CC(O[C@H](O[C@H](CO[C@@H]([C@@H]([C@@H](O)[C@@H]3O)O)O[C@@H]3CO)[C@@H](O)[C@@H]4O)[C@@H]4O[C@@](O[C@@H](C)[C@H](O)[C@H]5O)([H])[C@@H]5O)=C6)C2=C6O
3	HY-N0029	Forsythoside B	756.718	-12.428	-0.234	-1.133	19	11	14	304.210	C34H44O19	81525-13-5	Inflammation/Immunology	No Development Reported	NF-κB; TNF Receptor	Apoptosis; NF-κB	OC1=C(O)C=C(/C=C/C(O[C@H]2[C@H](O[C@]3([H])O[C@@H](C)[C@H](O)[C@@H](O)[C@H]3O)[C@@H](O)[C@H](OCCC4=CC=C(O)C(O)=C4)O[C@@H]2CO[C@H]5[C@H](O)[C@](CO)(O)CO5)=O)C=C1
4	HY-P3206	Serum thymic factor	858.870	-11.516	-0.192	-11.169	13	14	28	456.310	C33H54N12O15	63958-90-7	Endocrinology; Inflammation/Immunology; Neurological Disease	No Development Reported	ERK	MAPK/ERK Pathway; Stem Cell/Wnt	NC(C[C@@H](C(O)=O)NC([C@H](CO)NC(CNC(CNC([C@H](CCC(N)=O)NC([C@H](CO)NC([C@H](CCCCN)NC([C@H](C)NC([C@@H]1CCC(N1)=O)=O)=O)=O)=O)=O)=O)=O)=O)=O
5	HY-P3206A	Serum thymic factor (acetate)	858.870	-11.516	-0.192	-11.169	13	14	28	456.310	C35H58N12O17	125117-65-9	Endocrinology; Inflammation/Immunology; Neurological Disease	No Development Reported	ERK	MAPK/ERK Pathway; Stem Cell/Wnt	NC(C[C@@H](C(O)=O)NC([C@H](CO)NC(CNC(CNC([C@H](CCC(N)=O)NC([C@H](CO)NC([C@H](CCCCN)NC([C@H](C)NC([C@@H]1CCC(N1)=O)=O)=O)=O)=O)=O)=O)=O)=O)=O.CC(O)=O
6	HY-N0366	Sennoside B	860.743	-11.460	-0.185	-1.048	16	10	9	353.620	C42H38O20	128-57-4	Inflammation/Immunology	No Development Reported	PDGFR	Protein Tyrosine Kinase/RTK	O[C@@H]1[C@@H](O)[C@H](OC2=C(C(C(C(O)=CC(C(O)=O)=C3)=C3[C@]4([C@@]5(C(C=CC=C6O[C@H]7[C@H](O)[C@@H](O)[C@H](O)[C@@H](CO)O7)=C6C(C8=C5C=C(C(O)=O)C=C8O)=O)[H])[H])=O)C4=CC=C2)O[C@H](CO)[C@H]1O
7	HY-137335	6'-Sialyllactose (sodium)	632.555	-11.445	-0.266	-7.837	17	12	15	345.750	C23H38NNaO19	157574-76-0	Infection	No Development Reported	Bacterial	Anti-infection	O=C([C@](O[C@@]([C@@H]1NC(C)=O)([H])[C@H](O)[C@H](O)CO)(C[C@@H]1O)OC[C@H]([C@@H]([C@@H]2O)O)O[C@H]([C@@H]2O)O[C@H]([C@H](O)CO)[C@H](O)[C@@H](O)C=O)O[Na]
8	HY-N0020	Echinacoside	786.745	-11.435	-0.208	-1.471	20	12	14	324.440	C35H46O20	82854-37-3	Neurological Disease	No Development Reported	Reactive Oxygen Species; Wnt	Immunology/Inflammation; Metabolic Enzyme/Protease; NF-κB; Stem Cell/Wnt	OC1=CC(/C=C/C(O[C@H]2[C@H](O[C@H]3[C@H](O)[C@H](O)[C@@H](O)[C@H](C)O3)[C@@H](O)[C@H](OCCC4=CC(O)=C(O)C=C4)O[C@@H]2CO[C@@H]5O[C@H](CO)[C@@H](O)[C@H](O)[C@H]5O)=O)=CC=C1O
9	HY-P1501A	δ-Sleep Inducing Peptide (acetate)	846.815	-11.266	-0.188	-9.369	9	11	25	416.850	C37H52N10O17		Neurological Disease	No Development Reported	SOD	Immunology/Inflammation	O=C(N[C@@H](C)C(NCC(NCC(N[C@@H](CC(O)=O)C(N[C@@H](C)C(N[C@@H](CO)C(NCC(N[C@@H](CCC(O)=O)C(O)=O)=O)=O)=O)=O)=O)=O)=O)[C@H](CC1=CNC2=CC=CC=C12)N.CC(O)=O
10	HY-N0031	Plantamajoside	640.601	-11.228	-0.250	-0.612	16	10	12	265.520	C29H36O16	104777-68-6	Cancer; Metabolic Disease; Inflammation/Immunology; Neurological Disease; Cardiovascular Disease	No Development Reported	Akt; Apoptosis; Autophagy; NF-κB; p38 MAPK; PI3K; Src	Apoptosis; Autophagy; MAPK/ERK Pathway; NF-κB; PI3K/Akt/mTOR; Protein Tyrosine Kinase/RTK	O[C@H]([C@H]([C@H](OC(/C=C/C1=CC=C(O)C(O)=C1)=O)[C@@H](CO)O2)O[C@H]3[C@@H]([C@H]([C@@H]([C@@H](CO)O3)O)O)O)[C@@H]2OCCC4=CC=C(O)C(O)=C4
11	HY-N0244	Theaflavin-3'-gallate	717.623	-11.016	-0.212	4.339	16	12	5	284.360	C36H28O16	28543-07-9	Cancer	No Development Reported	Apoptosis; Necroptosis; Xanthine Oxidase	Apoptosis; Metabolic Enzyme/Protease	O=C(O[C@H]1[C@@H](C2=C(C=C([C@@H]3[C@H](O)CC4=C(O)C=C(O)C=C4O3)C=C(O)C5=O)C5=C(O)C(O)=C2)OC6=CC(O)=CC(O)=C6C1)C7=CC(O)=C(O)C(O)=C7
12	HY-N1968	Quercetin-3-O-β-D-glucose-7-O-β-D-gentiobiosiden	788.674	-10.955	-0.199	-3.025	22	14	10	368.810	C33H40O22	60778-02-1	Others	No Development Reported	Others	Others	O=C1C(O[C@@H]([C@@H]([C@@H](O)[C@@H]2O)O)O[C@@H]2CO)=C(C3=CC(O)=C(O)C=C3)OC4=CC(O[C@@H]([C@@H]([C@@H](O)[C@@H]5O)O)O[C@@H]5CO[C@@H]([C@@H]([C@@H](O)[C@@H]6O)O)O[C@@H]6CO)=CC(O)=C14
13	HY-107813	Amikacin (sulfate)	589.646	-10.777	-0.269	-12.444	13	13	10	338.420	C22H43N5O13.9/5H2O4S	149022-22-0	Infection; Cancer	Launched	Antibiotic; Bacterial	Anti-infection	O[C@@H]1[C@H]([C@@H](C[C@H](N)[C@H]1O[C@@]([C@@H]([C@@H](O)[C@@H]2O)O)([H])O[C@@H]2CN)NC([C@@H](O)CCN)=O)O[C@@]([C@@H]([C@@H](N)[C@@H]3O)O)([H])O[C@@H]3CO.O=[S](O)(O)=O.[9/5]
14	HY-N5042	Forsythoside I	624.601	-10.703	-0.243	0.276	15	9	11	245.290	C29H36O15	1177581-50-8	Inflammation/Immunology	No Development Reported	Others	Others	O[C@H]([C@@H](OC(/C=C/C1=CC=C(O)C(O)=C1)=O)[C@@H]([C@@H](CO[C@H]2[C@@H]([C@@H]([C@H]([C@H](C)O2)O)O)O)O3)O)[C@@H]3OCCC4=CC=C(O)C(O)=C4
15	HY-142080	Pimeloyl-CoA	904.660	-10.677	-0.184	-4.842	17	5	26	469.810	C28H46N7O19P3S	18907-20-5	Metabolic Disease	No Development Reported	Drug Intermediate	Others	O[C@H]1[C@](O[C@@H]([C@H]1OP(O)(O)=O)COP(OP(OCC(C)(C)[C@@H](O)C(NCCC(NCCSC(CCCCCC(O)=O)=O)=O)=O)(O)=O)(O)=O)([H])N2C3=NC=NC(N)=C3N=C2
16	HY-N2605	Camelliaside B	726.648	-10.523	-0.206	-1.201	19	11	8	308.120	C32H38O19	131573-90-5	Inflammation/Immunology	No Development Reported	Others	Others	O=C1C(O[C@H]2[C@@H]([C@H]([C@H](O)[C@@H](CO[C@H]3[C@@H]([C@@H]([C@@H](O)[C@H](C)O3)O)O)O2)O)O[C@@]4([H])[C@@H]([C@H]([C@H](O)CO4)O)O)=C(C5=CC=C(O)C=C5)OC6=CC(O)=CC(O)=C61
17	HY-N0062	Angoroside C	784.773	-10.475	-0.190	-0.458	19	9	15	282.210	C36H48O19	115909-22-3	Cardiovascular Disease	No Development Reported	Others	Others	O[C@H]1[C@@H](O)CO[C@@H](OC[C@@H]2[C@@H](OC(/C=C/C3=CC=C(O)C(OC)=C3)=O)[C@H](O[C@@H]4O[C@@H](C)[C@H](O)[C@@H](O)[C@H]4O)[C@@H](O)[C@H](OCCC5=CC=C(OC)C(O)=C5)O2)[C@@H]1O
18	HY-N0139	Troxerutin	742.691	-10.436	-0.201	-1.097	19	10	15	297.120	C33H42O19	7085-55-4	Cancer; Metabolic Disease; Inflammation/Immunology; Neurological Disease	Launched	NOD-like Receptor (NLR)	Immunology/Inflammation	O=C1C(O[C@H]2[C@@H]([C@H]([C@@H]([C@@H](CO[C@H]3[C@@H]([C@@H]([C@H]([C@H](C)O3)O)O)O)O2)O)O)O)=C(C4=CC=C(OCCO)C(OCCO)=C4)OC5=CC(OCCO)=CC(O)=C15
19	HY-N1972	Sennoside C	847.768	-10.288	-0.169	-0.579	17	11	9	333.720	C42H40O19	37271-16-2	Others	No Development Reported	Others	Others	OC(C(O)C1O)C(OC1CO)OC2=CC=CC(C(C(C3=CC(CO)=CC(O)=C3C4=O)C5=C4C(OC(C(C(O)C6O)O)OC6CO)=CC=C5)C7=CC(C(O)=O)=CC(O)=C87)=C2C8=O
20	HY-N7676	Marein	450.403	-10.266	-0.321	0.354	11	8	6	197.370	C21H22O11	535-96-6	Metabolic Disease; Neurological Disease; Cardiovascular Disease	No Development Reported	AMPK; HDAC	Cell Cycle/DNA Damage; Epigenetics; PI3K/Akt/mTOR	O=C(C1=CC=C(O[C@H]2[C@@H]([C@H]([C@@H]([C@@H](CO)O2)O)O)O)C(O)=C1O)/C=C/C3=CC=C(O)C(O)=C3
21	HY-113273A	Diadenosine pentaphosphate (pentasodium)	911.337	-10.183	-0.179	-7.870	23	6	16	543.700	C20H24N10Na5O22P5	4097-04-5	Metabolic Disease	No Development Reported	Endogenous Metabolite	Metabolic Enzyme/Protease	O[C@H]1[C@@H](O)[C@H](N2C3=NC=NC(N)=C3N=C2)O[C@@H]1COP(OP(OP(OP(OP(OC[C@@H]4[C@@H](O)[C@@H](O)[C@H](N5C6=NC=NC(N)=C6N=C5)O4)(O[Na])=O)(O[Na])=O)(O[Na])=O)(O[Na])=O)(O[Na])=O
22	HY-147059	Dieckol	742.566	-10.150	-0.188	6.150	18	11	6	287.140	C36H22O18	88095-77-6	Cancer; Infection; Metabolic Disease; Neurological Disease	No Development Reported	Bacterial	Anti-infection	OC1=CC(OC2=C(C=C(C3=C2OC4=C(O)C=C(OC5=C(C=C(C=C5O)OC6=C(C=C(C7=C6OC8=C(C=C(C=C8O)O)O7)O)O)O)C=C4O3)O)O)=CC(O)=C1
23	HY-N9396	Nasunin	919.829	-10.126	-0.156	0.023	23	14	13	378.040	C42H47ClO23	28463-30-1	Metabolic Disease; Inflammation/Immunology	No Development Reported	NF-κB	NF-κB	O[C@H]([C@@H]([C@H]([C@@H](O1)C)OC(/C=C/C2=CC=C(C=C2)O)=O)O)[C@@H]1OC[C@H]([C@H]([C@@H]([C@H]3O)O)O)O[C@H]3OC4=CC(C(O[C@@H]5O[C@@H]([C@H]([C@@H]([C@H]5O)O)O)CO)=CC(O)=C6)=C6[O+]=C4C7=CC(O)=C(C(O)=C7)O.[Cl-]
24	HY-N2124	Parishin B	727.656	-10.082	-0.198	-2.747	17	9	17	311.720	C32H40O19	174972-79-3	Cancer	No Development Reported	Others	Others	O=C(OCC1=CC=C(O[C@H]2[C@@H]([C@H]([C@@H]([C@@H](CO)O2)O)O)O)C=C1)CC(O)(CC(O)=O)C(OCC3=CC=C(O[C@H]4[C@@H]([C@H]([C@@H]([C@@H](CO)O4)O)O)O)C=C3)=O
25	HY-N5063	Plantainoside D	640.601	-9.985	-0.222	-0.612	16	10	12	265.520	C29H36O16	147331-98-4	Cardiovascular Disease	No Development Reported	Angiotensin-converting Enzyme (ACE); IKK	Metabolic Enzyme/Protease; NF-κB	O[C@H]([C@H]([C@@H]([C@@H](COC(/C=C/C1=CC=C(O)C(O)=C1)=O)O2)O)O[C@H]3[C@@H]([C@H]([C@@H]([C@@H](CO)O3)O)O)O)[C@@H]2OCCC4=CC=C(O)C(O)=C4
26	HY-N6837	Fructo-?oligosaccharide DP7/GF6	1153.021	-9.857	-0.126	-13.296	36	23	25	585.280	C42H72O36	62512-20-3	Others	No Development Reported	Others	Others	OC[C@]1(O[C@H](CO)[C@@H](O)[C@@H]1O)OC[C@]2(O[C@H](CO)[C@@H](O)[C@@H]2O)OC[C@]3(O[C@H](CO)[C@@H](O)[C@@H]3O)OC[C@]4(O[C@H](CO)[C@@H](O)[C@@H]4O)OC[C@]5(O[C@H](CO)[C@@H](O)[C@@H]5O)OC[C@]6(O[C@H](CO)[C@@H](O)[C@@H]6O)O[C@H]7O[C@@H]([C@@H](O)[C@H](O)[C@H]7O)CO
27	HY-108052	Delphinidin 3-glucoside (chloride)	465.394	-9.817	-0.297	0.649	12	9	4	213.670	C21H21ClO12	6906-38-3	Cancer; Cardiovascular Disease	No Development Reported	Akt; Apoptosis; EGFR	Apoptosis; JAK/STAT Signaling; PI3K/Akt/mTOR; Protein Tyrosine Kinase/RTK	OC1=CC(O)=CC2=C1C=C(C(C3=CC(O)=C(C(O)=C3)O)=[O+]2)O[C@@H]4O[C@@H]([C@H]([C@@H]([C@H]4O)O)O)CO.[Cl-]
28	HY-N0154	Neohesperidin dihydrochalcone	612.590	-9.765	-0.227	-0.124	15	9	10	245.290	C28H36O15	20702-77-6	Inflammation/Immunology	No Development Reported	Reactive Oxygen Species	Immunology/Inflammation; Metabolic Enzyme/Protease; NF-κB	O[C@H]([C@@H]([C@H]([C@@H](O1)C)O)O)[C@@H]1O[C@H]([C@H]([C@@H]([C@H](O2)CO)O)O)[C@@H]2OC3=CC(O)=C(C(O)=C3)C(CCC4=CC(O)=C(C=C4)OC)=O
29	HY-125112	Vicenin-1	564.505	-9.744	-0.244	-1.206	14	10	4	250.970	C26H28O14	35927-38-9	Cardiovascular Disease	No Development Reported	Angiotensin-converting Enzyme (ACE)	Metabolic Enzyme/Protease	OC1=C([C@H]2[C@@H]([C@H]([C@H](O)CO2)O)O)C(O)=C(C(C=C(C3=CC=C(O)C=C3)O4)=O)C4=C1[C@@H]5O[C@@H]([C@@H](O)[C@H](O)[C@H]5O)CO
30	HY-N4085	Vitexin 4'-glucoside	594.531	-9.693	-0.231	-1.230	15	10	6	260.200	C27H30O15	38950-94-6	Metabolic Disease	No Development Reported	Others	Others	OC1=CC(O)=C(C(C=C(C2=CC=C(O[C@@H]3O[C@@H]([C@@H](O)[C@H](O)[C@H]3O)CO)C=C2)O4)=O)C4=C1[C@@H]5O[C@@H]([C@@H](O)[C@H](O)[C@H]5O)CO
31	HY-N3518	Mulberroside F	566.521	-9.689	-0.242	-0.758	14	9	7	232.130	C26H30O14	193483-95-3	Metabolic Disease	No Development Reported	Tyrosinase	Metabolic Enzyme/Protease	OC[C@H]([C@@H](O)[C@H](O)[C@H]1O)O[C@H]1OC2=CC3=C(C=C2)C=C(O3)C4=CC(O[C@@H]5O[C@@H]([C@@H](O)[C@H](O)[C@H]5O)CO)=CC(O)=C4
32	HY-N5043	Forsythoside H	624.601	-9.679	-0.220	0.276	15	9	11	245.290	C29H36O15	1178974-85-0	Inflammation/Immunology	No Development Reported	Others	Others	O[C@@H]([C@@H]([C@@H](CO[C@H]1[C@@H]([C@@H]([C@H]([C@H](C)O1)O)O)O)O2)O)[C@@H](OC(/C=C/C3=CC=C(O)C(O)=C3)=O)[C@@H]2OCCC4=CC=C(O)C(O)=C4
33	HY-N2218	Jionoside B1	814.799	-9.662	-0.170	-0.969	20	10	16	302.440	C37H50O20	120406-37-3	Others	No Development Reported	Others	Others	O=C(/C=C/C1=CC(OC)=C(O)C=C1)O[C@H]([C@H](O[C@H]2OCCC3=CC(O)=C(OC)C=C3)CO[C@@H]([C@@H]([C@@H](O)[C@H]4O)O)O[C@@H]4CO)[C@@H]([C@H]2O)O[C@@](O[C@@H](C)[C@H](O)[C@H]5O)([H])[C@@H]5O
34	HY-13061	Daun02	884.809	-9.657	-0.153	0.603	18	9	12	340.670	C41H44N2O20	290304-24-4	Cancer	No Development Reported	ADC Cytotoxin; Topoisomerase	Antibody-drug Conjugate/ADC Related; Cell Cycle/DNA Damage	O[C@H]1[C@H](O[C@H]([C@@H]([C@H]1O)O)OC2=CC=C(C=C2[N+]([O-])=O)COC(N[C@@H]3[C@@H]([C@@H](O[C@H](C3)O[C@H]4C[C@](C(C)=O)(CC5=C(C(C(C6=C7C(OC)=CC=C6)=O)=C(C(O)=C54)C7=O)O)O)C)O)=O)CO
35	HY-N1132	D-(+)-Trehalose	342.303	-9.654	-0.420	-4.260	11	8	4	189.530	C12H22O11	99-20-7	Metabolic Disease	Phase 3	Endogenous Metabolite	Metabolic Enzyme/Protease	O[C@H]([C@H]([C@@H]([C@@H](CO)O1)O)O)[C@H]1O[C@@H]2[C@@H]([C@H]([C@@H]([C@@H](CO)O2)O)O)O
36	HY-139452	PFB-FDGlu	865.679	-9.648	-0.158	1.690	16	9	8	263.390	C39H32F5NO16	209540-62-5	Others	No Development Reported	Glycosidase	Metabolic Enzyme/Protease	OC[C@H]1O[C@@H](OC2=CC3=C(C=C2)C4(C(C=C5)=C(C(O4)=O)C=C5NC(C6=C(C(F)=C(C(F)=C6F)F)F)=O)C7=C(C=C(C=C7)O[C@@H]8O[C@@H]([C@H]([C@@H]([C@H]8O)O)O)CO)O3)[C@H](O)[C@@H](O)[C@@H]1O
37	HY-N1458	Isoschaftoside	564.505	-9.647	-0.241	-1.206	14	10	4	250.970	C26H28O14	52012-29-0	Cancer; Infection; Metabolic Disease; Inflammation/Immunology	No Development Reported	Autophagy; p62; Parasite; Reactive Oxygen Species	Anti-infection; Autophagy; Immunology/Inflammation; Metabolic Enzyme/Protease; NF-κB	O=C1C=C(C2=CC=C(O)C=C2)OC3=C([C@H]4[C@@H]([C@H]([C@@H]([C@@H](CO)O4)O)O)O)C(O)=C([C@H]5[C@@H]([C@H]([C@H](CO5)O)O)O)C(O)=C13
38	HY-P1228	HAEGTFT	760.788	-9.634	-0.178	-6.962	9	10	22	351.640	C33H47N9O12	926018-95-3	Metabolic Disease	No Development Reported	GCGR	GPCR/G Protein	O=C(N[C@@H](C)C(N[C@@H](CCC(O)=O)C(NCC(N[C@@H]([C@H](O)C)C(N[C@@H](CC1=CC=CC=C1)C(N[C@@H]([C@H](O)C)C(O)=O)=O)=O)=O)=O)=O)[C@H](CC2=CNC=N2)N
39	HY-N0258	Epimedin A1	838.821	-9.565	-0.162	0.239	20	11	12	317.350	C39H50O20	140147-77-9	Cancer	No Development Reported	Others	Others	O[C@H]1[C@H](O)[C@@H](O)[C@H](OC2=CC(O)=C(C(C(O[C@H]3[C@H](O)[C@H](O[C@@]4([H])[C@H](O)[C@@H](O)[C@H](O)[C@@H](CO)O4)[C@@H](O)[C@H](C)O3)=C(C5=CC=C(OC)C=C5)O6)=O)C6=C2C/C=C(C)/C)O[C@@H]1CO
40	HY-N7903	Complanatoside B	756.675	-9.560	-0.180	-2.168	20	11	11	317.350	C33H40O20	142473-99-2	Inflammation/Immunology	No Development Reported	Others	Others	O=C1C(O[C@H](O[C@@H]2CO)[C@@H]([C@H]([C@@H]2O)O)O[C@H](OC[C@@](O)3CO)[C@@H]3O)=C(C(C=C4)=CC=C4O[C@@H]([C@@H]([C@H]5O)O)O[C@@H]([C@H]5O)CO)OC6=CC(OC)=CC(O)=C16
41	HY-N6964	Quercetin 3-O-β-D-(6''-p-coumaroyl)glucopyranosyl(1→2)-α-L-rhamnopyranoside	756.678	-9.403	-0.174	1.905	18	10	10	295.730	C36H36O18	143061-65-8	Metabolic Disease	No Development Reported	Others	Others	O=C1C(O[C@H]2[C@@H]([C@@H]([C@H]([C@H](C)O2)O)O)O[C@H]3[C@@H]([C@H]([C@@H]([C@@H](COC(/C=C/C4=CC=C(O)C=C4)=O)O3)O)O)O)=C(C5=CC=C(O)C(O)=C5)OC6=CC(O)=CC(O)=C16
42	HY-B0509	Amikacin (hydrate)	589.646	-9.390	-0.235	-12.444	13	13	10	338.420	C22H43N5O13.xH2O	1257517-67-1	Infection; Cancer	Launched	Antibiotic; Bacterial	Anti-infection	O[C@@H]1[C@H]([C@@H](C[C@H](N)[C@H]1O[C@@]([C@@H]([C@@H](O)[C@@H]2O)O)([H])O[C@@H]2CN)NC([C@@H](O)CCN)=O)O[C@@]([C@@H]([C@@H](N)[C@@H]3O)O)([H])O[C@@H]3CO.[x].O
43	HY-N1132A	D-(+)-Trehalose dihydrate	342.303	-9.369	-0.407	-4.260	11	8	4	189.530	C12H26O13	6138-23-4	Others	No Development Reported	Endogenous Metabolite	Metabolic Enzyme/Protease	O[C@H]1[C@@H](O[C@H]2O[C@H](CO)[C@@H](O)[C@H](O)[C@H]2O)O[C@H](CO)[C@@H](O)[C@@H]1O.[2 H2O]
44	HY-N3010	Salviaflaside	521.459	-9.369	-0.253	-0.109	11	7	10	226.500	C24H26O13	178895-25-5	Inflammation/Immunology	No Development Reported	Others	Others	OC1=C(O)C=CC(C[C@H](C(O)=O)OC(/C=C/C2=CC=C(O)C(O[C@@H]3O[C@@H]([C@@H](O)[C@H](O)[C@H]3O)CO)=C2)=O)=C1
45	HY-131035	Lys-CoA (TFA)	990.777	-9.266	-0.145	-6.828	19	8	28	513.900	C33H54F3N10O21P3S		Cancer	No Development Reported	Histone Acetyltransferase	Epigenetics	OC(C(F)(F)F)=O.O[C@H](C(C)(COP(OP(OC[C@@H]1[C@@H](OP(O)(O)=O)[C@@H](O)[C@H](N2C=NC3=C2N=CN=C3N)O1)(O)=O)(O)=O)C)C(NCCC(NCCSCC(NCCCC[C@H](NC(C)=O)C(N)=O)=O)=O)=O
46	HY-N1973	Sennoside D	847.768	-9.237	-0.151	-0.579	17	11	9	333.720	C42H40O19	37271-17-3	Infection; Inflammation/Immunology	No Development Reported	Others	Others	OC1=CC(C(O)=O)=CC([C@@]([C@](C2=CC=CC(O[C@@H]3O[C@H](CO)[C@@H](O)[C@H](O)[C@H]3O)=C2C4=O)([H])C5=C4C(O)=CC(CO)=C5)([H])C6=CC=CC(O[C@@H]7O[C@H](CO)[C@@H](O)[C@H](O)[C@H]7O)=C86)=C1C8=O
47	HY-N6868	Dimethyl lithospermate B	746.685	-9.213	-0.171	4.885	16	7	16	256.040	C38H34O16	875313-64-7	Cardiovascular Disease	No Development Reported	Sodium Channel	Membrane Transporter/Ion Channel	OC1=C(O)C=CC(C[C@H](C(OC)=O)OC([C@H]2C3=C(/C=C/C(O[C@@H](C(OC)=O)CC4=CC(O)=C(O)C=C4)=O)C=CC(O)=C3O[C@@H]2C5=CC(O)=C(O)C=C5)=O)=C1
48	HY-N2594	Isoforsythiaside	624.601	-9.205	-0.209	0.276	15	9	11	245.290	C29H36O15	1357910-26-9	Infection	Phase 1	Bacterial	Anti-infection	O[C@H]([C@@H]([C@@H](O)[C@H](C)O1)O)[C@H]1OC[C@@H]2[C@H]([C@@H]([C@@H](O)[C@H](OCCC3=CC(O)=C(O)C=C3)O2)OC(/C=C/C4=CC(O)=C(O)C=C4)=O)O
49	HY-N6075	Specneuzhenide	686.670	-9.136	-0.190	-1.550	17	8	14	260.590	C31H42O17	449733-84-0	Cancer	No Development Reported	Others	Others	C/C=C1[C@@H](C(C(OC)=O)=CO[C@H]/1O[C@@H]2O[C@@H]([C@H]([C@@H]([C@H]2O)O)O)CO)CC(OC[C@H]3O[C@H]([C@@H]([C@H]([C@@H]3O)O)O)OCCC4=CC=C(C=C4)O)=O
50	HY-N3018	Isomaltose	342.303	-9.113	-0.396	-4.538	11	8	8	197.370	C12H22O11	499-40-1	Metabolic Disease	No Development Reported	Endogenous Metabolite	Metabolic Enzyme/Protease	O=C[C@H](O)[C@@H](O)[C@H](O)[C@H](O)CO[C@H]1O[C@@H]([C@@H](O)[C@H](O)[C@H]1O)CO
51	HY-N6588	3,4,5-Tricaffeoylquinic acid	677.601	-9.098	-0.186	2.539	13	7	13	260.640	C34H30O15	86632-03-3	Inflammation/Immunology; Cancer	No Development Reported	Akt; NF-κB	NF-κB; PI3K/Akt/mTOR	O=C([C@]1(O)C[C@@H](OC(/C=C/C2=CC=C(O)C(O)=C2)=O)[C@@H](OC(/C=C/C3=CC=C(O)C(O)=C3)=O)[C@H](OC(/C=C/C4=CC=C(O)C(O)=C4)=O)C1)O
52	HY-102022	α-Galactosylceramide	367.400	-9.098	-0.364	-2.366	9	7	9	168.940	C50H99NO9	158021-47-7	Cancer; Inflammation/Immunology	Phase 2	Interleukin Related; Transmembrane Glycoprotein	Immunology/Inflammation	CCCCCCCCCCCCCCCCCCCCCCCCCC(N[C@@H](CO[C@@H]1[C@@H]([C@H]([C@H]([C@@H](CO)O1)O)O)O)[C@H](O)[C@H](O)CCCCCCCCCCCCCC)=O
53	HY-W019806	Lacto-N-fucopentaose I	853.787	-9.095	-0.157	-9.158	25	16	17	423.460	C32H55NO25	7578-25-8	Infection; Inflammation/Immunology	No Development Reported	Apoptosis; Bacterial; CDK; Endogenous Metabolite; Enterovirus; Reactive Oxygen Species	Anti-infection; Apoptosis; Cell Cycle/DNA Damage; Immunology/Inflammation; Metabolic Enzyme/Protease; NF-κB	CC(N[C@@H]1[C@H]([C@@H]([C@@H](CO)O[C@H]1O[C@]2([H])[C@H]([C@@H](O[C@H](CO)[C@@H]2O)O[C@@]([C@H](O)CO)([H])[C@H](O)[C@@H](O)C=O)O)O)O[C@@]3([H])[C@@H]([C@H]([C@@H](O)[C@@H](CO)O3)O)O[C@@]4([H])[C@H]([C@@H]([C@H](O)[C@H](C)O4)O)O)=O
54	HY-N4318	Graveobioside A	580.504	-9.056	-0.221	-0.515	15	9	7	249.200	C26H28O15	506410-53-3	Metabolic Disease	No Development Reported	Others	Others	O=C1C2=C(O)C=C(O[C@H]3[C@@H]([C@H]([C@H](O)[C@@H](CO)O3)O)O[C@@]4([H])[C@@H]([C@](CO)(O)CO4)O)C=C2OC(C5=CC(O)=C(O)C=C5)=C1
55	HY-P1484	Bradykinin (1-7)	757.874	-9.023	-0.167	-6.340	7	5	18	299.870	C35H52N10O9	23815-87-4	Cardiovascular Disease; Endocrinology	No Development Reported	Bradykinin Receptor	GPCR/G Protein	O=C(N1[C@@H](CCC1)C(N2[C@@H](CCC2)C(NCC(N[C@@H](CC3=CC=CC=C3)C(N[C@@H](CO)C(N4[C@@H](CCC4)C(O)=O)=O)=O)=O)=O)=O)[C@H](CCCNC(N)=N)N
56	HY-P0235	CDK2	833.956	-9.022	-0.153	-10.001	8	10	26	402.080	C35H57N15O9	255064-79-0	Cancer	No Development Reported	Ser/Thr Kinase	Metabolic Enzyme/Protease	NCCCC[C@@H](C(O)=O)NC([C@H](CCCNC(N)=N)NC([C@H]1N(C([C@H](CO)NC([C@H](C)NC([C@H](CC2=CNC=N2)NC([C@H](CC3=CNC=N3)N)=O)=O)=O)=O)CCC1)=O)=O
57	HY-126382	Hesperidin methylchalcone	624.601	-9.007	-0.205	-0.003	15	8	10	234.290	C29H36O15	24292-52-2	Inflammation/Immunology	No Development Reported	NF-κB	NF-κB	COC1=C(C(/C=C/C2=CC(O)=C(OC)C=C2)=O)C(O)=CC(O[C@H](O3)[C@H](O)[C@@H](O)[C@H](O)[C@H]3CO[C@@H]4O[C@@H](C)[C@H](O)[C@@H](O)[C@H]4O)=C1
58	HY-N0527	Pentagalloylglucose	940.697	-9.004	-0.134	3.693	26	15	16	444.180	C41H32O26	14937-32-7	Cancer; Inflammation/Immunology; Neurological Disease	No Development Reported	Apoptosis; JAK; Keap1-Nrf2; Reactive Oxygen Species; β-catenin	Apoptosis; Epigenetics; Immunology/Inflammation; JAK/STAT Signaling; Metabolic Enzyme/Protease; NF-κB; Protein Tyrosine Kinase/RTK; Stem Cell/Wnt	O=C(C1=CC(O)=C(O)C(O)=C1)O[C@@H]([C@@H]([C@@H](COC(C2=CC(O)=C(O)C(O)=C2)=O)O3)OC(C4=CC(O)=C(O)C(O)=C4)=O)[C@H]([C@@H]3OC(C5=CC(O)=C(O)C(O)=C5)=O)OC(C6=CC(O)=C(O)C(O)=C6)=O
59	HY-13653	(-)-Epigallocatechin Gallate	458.382	-8.983	-0.272	2.894	11	8	4	197.370	C22H18O11	989-51-5	Cancer; Inflammation/Immunology	Phase 4	Apoptosis; Endogenous Metabolite	Apoptosis; Metabolic Enzyme/Protease	O=C(O[C@H]1[C@@H](C2=CC(O)=C(O)C(O)=C2)OC3=CC(O)=CC(O)=C3C1)C4=CC(O)=C(O)C(O)=C4
60	HY-128739	Isomaltulose (hydrate)	342.303	-8.982	-0.391	-4.760	11	8	8	197.370	C12H22O11.xH2O	343336-76-5	Metabolic Disease	Phase 3	Endogenous Metabolite	Metabolic Enzyme/Protease	OCC([C@H]([C@@H]([C@@H](CO[C@@H]1[C@@H]([C@H]([C@@H]([C@@H](CO)O1)O)O)O)O)O)O)=O.[xH2O]
61	HY-P10089	TREM-1 inhibitory peptide M3	797.922	-8.965	-0.157	-8.170	6	7	27	369.650	C36H53N13O8		Inflammation/Immunology	No Development Reported	Others	Others	O=C(NCC(N[C@@H](CC1=CC=CC=C1)C(N[C@@H](CC2=CC=CC=C2)C(N[C@@H](CCCNC(N)=N)C(NCC(NCC(O)=O)=O)=O)=O)=O)=O)[C@H](CCCNC(N)=N)N
62	HY-N2443	Tribuloside	594.534	-8.946	-0.208	3.031	13	7	8	216.580	C30H26O13	22153-44-2	Infection; Neurological Disease	No Development Reported	Bacterial	Anti-infection	O=C1C(O[C@@H]2O[C@@H]([C@@H](O)[C@H](O)[C@H]2O)COC(/C=C/C3=CC=C(O)C=C3)=O)=C(C4=CC=C(O)C=C4)OC5=CC(O)=CC(O)=C51
63	HY-B0445	NAD+	662.427	-8.933	-0.203	-4.583	15	6	11	343.540	C21H27N7O14P2	53-84-9	Metabolic Disease	Phase 2	Endogenous Metabolite	Metabolic Enzyme/Protease	O[C@H]([C@@H]1O)[C@@H](O[C@@H]1COP(OP(OC[C@H]2O[C@@H]([N+]3=CC=CC(C(N)=O)=C3)[C@H](O)[C@@H]2O)([O-])=O)(O)=O)N4C(N=CN=C5N)=C5N=C4
64	HY-W040045	Callistephin (chloride)	433.396	-8.923	-0.288	1.184	10	7	4	173.210	C21H21ClO10	18466-51-8	Others	No Development Reported	Reactive Oxygen Species	Immunology/Inflammation; Metabolic Enzyme/Protease; NF-κB	OC1=CC(O)=CC2=C1C=C(O[C@@H]3O[C@H](CO)[C@@H](O)[C@H](O)[C@H]3O)C(C4=CC=C(O)C=C4)=[O+]2.[Cl-]
65	HY-P1028A	Hexa-D-arginine (TFA)	960.211	-8.910	-0.133	-17.732	6	6	41	596.450	C38H76F3N25O8	958204-56-3	Infection	No Development Reported	Bacterial	Anti-infection	O=C([C@@H](CCCNC(N)=N)NC([C@@H](CCCNC(N)=N)NC([C@H](N)CCCNC(N)=N)=O)=O)N[C@H](CCCNC(N)=N)C(N[C@H](CCCNC(N)=N)C(N[C@@H](C(N)=O)CCCNC(N)=N)=O)=O.OC(C(F)(F)F)=O
66	HY-107824	D-Melibiose	342.303	-8.909	-0.387	-4.538	11	8	8	197.370	C12H22O11	585-99-9	Inflammation/Immunology	No Development Reported	Endogenous Metabolite	Metabolic Enzyme/Protease	O=C[C@@H]([C@H]([C@@H]([C@@H](CO[C@@H]1[C@@H]([C@H]([C@H]([C@@H](CO)O1)O)O)O)O)O)O)O
67	HY-N4142	Cyanidin-3-O-galactoside (chloride)	449.395	-8.902	-0.278	0.917	11	8	4	193.440	C21H21ClO11	27661-36-5	Cardiovascular Disease	No Development Reported	Cholinesterase (ChE)	Neuronal Signaling	OC1=CC2=[O+]C(C3=CC=C(O)C(O)=C3)=C(O[C@H]4[C@@H]([C@H]([C@H]([C@@H](CO)O4)O)O)O)C=C2C(O)=C1.[Cl-]
68	HY-P3485	GAGGVGKSAL	816.940	-8.888	-0.156	-8.328	10	12	27	377.540	C34H61N11O12	199477-18-4	Cancer	No Development Reported	Others	Others	CC(C)C[C@@H](C(O)=O)NC([C@H](C)NC([C@H](CO)NC([C@H](CCCCN)NC(CNC([C@H](C(C)C)NC(CNC(CNC([C@H](C)NC(CN)=O)=O)=O)=O)=O)=O)=O)=O)=O
69	HY-N0243	Theaflavin	565.515	-8.848	-0.216	3.098	12	10	2	217.600	C29H24O12	4670-05-7	Infection	No Development Reported	Endogenous Metabolite; Influenza Virus	Anti-infection; Metabolic Enzyme/Protease	O=C1C(O)=CC([C@@H]2[C@H](O)CC3=C(O)C=C(O)C=C3O2)=CC4=C([C@@H]5[C@H](O)CC6=C(O)C=C(O)C=C6O5)C=C(O)C(O)=C41
70	HY-122308	Militarine	726.736	-8.835	-0.173	-0.193	17	9	17	271.590	C34H46O17	58139-23-4	Metabolic Disease	No Development Reported	Others	Others	O[C@H]([C@H]1O)[C@@H](O[C@@H]([C@H]1O)CO)OC(C=C2)=CC=C2COC([C@](CC(C)C)(O)CC(OCC(C=C3)=CC=C3O[C@@H]([C@@H]([C@H]4O)O)O[C@@H]([C@H]4O)CO)=O)=O
71	HY-N1346	Robinin	740.675	-8.824	-0.170	-0.981	19	11	8	308.120	C33H40O19	301-19-9	Inflammation/Immunology; Cancer	No Development Reported	Apoptosis; Toll-like Receptor (TLR)	Apoptosis; Immunology/Inflammation	O=C1C(O[C@H]2[C@@H]([C@H]([C@H]([C@@H](CO[C@H]3[C@@H]([C@@H]([C@H]([C@H](C)O3)O)O)O)O2)O)O)O)=C(C4=CC=C(O)C=C4)OC5=CC(O[C@H]6[C@@H]([C@@H]([C@H]([C@H](C)O6)O)O)O)=CC(O)=C15
72	HY-N6606	Delphinidin-3-O-galactoside (chloride)	465.394	-8.820	-0.267	0.649	12	9	4	213.670	C21H21ClO12	28500-00-7	Others	No Development Reported	Bacterial	Anti-infection	OC1=CC(O)=CC2=C1C=C(C(C3=CC(O)=C(C(O)=C3)O)=[O+]2)O[C@@H]4O[C@@H]([C@@H]([C@@H]([C@H]4O)O)O)CO.[Cl-]
73	HY-N2524	Camelliaside A	756.675	-8.763	-0.165	-1.712	20	12	9	328.350	C33H40O20	135095-52-2	Inflammation/Immunology	No Development Reported	Others	Others	O=C1C(O[C@H]2[C@@H]([C@H]([C@H](O)[C@@H](CO[C@H]3[C@@H]([C@@H]([C@@H](O)[C@H](C)O3)O)O)O2)O)O[C@]4([H])O[C@@H]([C@H](O)[C@H](O)[C@H]4O)CO)=C(C5=CC=C(O)C=C5)OC6=CC(O)=CC(O)=C61
74	HY-160885A	NH2-Gly-PAB-Exatecan-D-glucuronic acid (formic)	833.788	-8.720	-0.145	0.219	13	7	10	295.770	C41H42FN5O16		Cancer	No Development Reported	ADC Cytotoxin	Antibody-drug Conjugate/ADC Related	NCC(NC(C=C1COC(N[C@@H]2C3=C4C(C(N5C4)=CC([C@](O)(C(OC6)=O)CC)=C6C5=O)=NC7=CC(F)=C(C)C(CC2)=C73)=O)=C(C=C1)O[C@@H]8O[C@@H]([C@H]([C@@H]([C@H]8O)O)O)C(O)=O)=O.OC=O
75	HY-139100B	m7G(5')ppp(5')A (diammonium)	784.428	-8.693	-0.170	-5.888	18	7	12	436.320	C21H35N12O17P3	75252-10-7	Infection	No Development Reported	DNA/RNA Synthesis	Cell Cycle/DNA Damage	O=P([O-])(OC[C@@H]1[C@@H](O)[C@@H](O)[C@H](N2C=NC(C2=NC=N3)=C3N)O1)OP(OP(OC[C@H]4O[C@@H](N5C(N=C(N6)N)=C([N+](C)=C5)C6=O)[C@H](O)[C@@H]4O)([O-])=O)([O-])=O.[NH4+].[NH4+]
76	HY-112680A	Carboxy pyridostatin (trifluoroacetate salt)	707.732	-8.689	-0.167	-0.329	10	4	16	250.680	C37H35F3N10O9	2444713-88-4	Neurological Disease	No Development Reported	G-quadruplex	Cell Cycle/DNA Damage	O=C(O)CCN1N=NC(COC2=CC(C(NC3=NC4=CC=CC=C4C(OCCN)=C3)=O)=NC(C(NC5=NC6=CC=CC=C6C(OCCN)=C5)=O)=C2)=C1.FC(C(O)=O)(F)F
77	HY-124031	Lobetyolinin	558.585	-8.685	-0.223	-1.428	13	9	12	218.990	C26H38O13	142451-48-7	Cardiovascular Disease	No Development Reported	Drug Derivative	Others	C/C=C/C#CC#C[C@@H](O)[C@@H](/C=C/CCCO)O[C@@H]1O[C@@H]([C@H]([C@@H]([C@H]1O)O)O)CO[C@@H]2O[C@@H]([C@H]([C@@H]([C@H]2O)O)O)CO
78	HY-N0546	Ligustroflavone	724.676	-8.677	-0.170	-0.556	18	10	8	287.890	C33H40O18	260413-62-5	Metabolic Disease	No Development Reported	CaSR	GPCR/G Protein	O=C(C=C(C1=CC=C(O)C=C1)OC2=CC(O[C@H](O[C@H](CO[C@H](O[C@@H](C)[C@H](O)[C@H]3O)[C@@H]3O)[C@@H](O)[C@@H]4O)[C@@H]4O[C@@](O[C@@H](C)[C@H](O)[C@H]5O)([H])[C@@H]5O)=C6)C2=C6O
79	HY-P0237A	KKI-5 (TFA)	774.905	-8.615	-0.157	-5.079	9	8	23	335.860	C37H56F3N11O11		Cancer	No Development Reported	Kallikrein	Immunology/Inflammation	NC(CC[C@@H](C(N)=O)NC([C@H](C(C)C)NC([C@H](CO)NC([C@H](CCCNC(N)=N)NC([C@H](CC1=CC=CC=C1)NC([C@H]2N(CCC2)C(C)=O)=O)=O)=O)=O)=O)=O.OC(C(F)(F)F)=O
80	HY-P1276A	Men 10376 (TFA)	1082.260	-8.575	-0.109	-1.356	8	13	28	380.700	C59H69F3N12O12		Endocrinology	No Development Reported	Neurokinin Receptor	GPCR/G Protein; Neuronal Signaling	OC(C(F)(F)F)=O.NCCCC[C@@H](C(N)=O)NC([C@@H](CC1=CNC2=C1C=CC=C2)NC([C@H](NC([C@H](C(C)C)NC([C@H](NC([C@@H](NC([C@@H](N)CC(O)=O)=O)CC3=CC=C(O)C=C3)=O)CC4=CNC5=C4C=CC=C5)=O)=O)CC6=CNC7=C6C=CC=C7)=O)=O
81	HY-B1654A	Flavin adenine dinucleotide (disodium salt)	783.547	-8.549	-0.161	-2.000	18	7	13	388.210	C27H31N9Na2O15P2	84366-81-4	Cardiovascular Disease	Launched	Endogenous Metabolite	Metabolic Enzyme/Protease	O[C@H]1[C@@H](O)[C@H](N2C3=NC=NC(N)=C3N=C2)O[C@@H]1COP(OP(OC[C@H]([C@H]([C@H](CN4C(C=C5C)=C(C=C5C)N=C6C4=NC(NC6=O)=O)O)O)O)(O[Na])=O)(O[Na])=O
82	HY-N10620	Melitidin	723.668	-8.487	-0.166	-1.250	16	8	12	291.490	C33H40O18	1162664-58-5	Inflammation/Immunology	No Development Reported	Others	Others	O=C1C2=C(O)C=C(O[C@H]3[C@@H]([C@H]([C@@H]([C@H](O3)COC(CC(C)(O)CC(O)=O)=O)O)O)O[C@H]4[C@@H]([C@@H]([C@H]([C@@H](O4)C)O)O)O)C=C2O[C@H](C5=CC=C(C=C5)O)C1
83	HY-126411	Peonidin-3-O-galactoside (chloride)	463.422	-8.466	-0.257	1.168	11	7	5	182.440	C22H23ClO11	28148-89-2	Others	No Development Reported	Others	Others	COC1=CC(C2=C(O[C@H]3[C@@H]([C@H]([C@H]([C@@H](CO)O3)O)O)O)C=C4C(C=C(O)C=C4O)=[O+]2)=CC=C1O.[Cl-]
84	HY-164690A	Nicotinamide-guanine dinucleotide (sodium)	678.427	-8.462	-0.188	-4.907	15	7	11	363.510	C21H26N7NaO15P2	2600354-60-5	Metabolic Disease	No Development Reported	Endogenous Metabolite	Metabolic Enzyme/Protease	O=C1C2=C(N([C@H]3[C@H](O)[C@H](O)[C@@H](COP(OP(OC[C@@H]4[C@@H](O)[C@@H](O)[C@H]([N+]5=CC(C(N)=O)=CC=C5)O4)([O-])=O)(O[Na])=O)O3)C=N2)NC(N)=N1
85	HY-N0002	(-)-Epicatechin gallate	442.383	-8.455	-0.264	3.161	10	7	4	177.140	C22H18O10	1257-08-5	Cancer	Phase 4	Autophagy; COX; Virus Protease	Anti-infection; Autophagy; Immunology/Inflammation	O=C(O[C@H]1[C@@H](C2=CC=C(O)C(O)=C2)OC3=CC(O)=CC(O)=C3C1)C4=CC(O)=C(O)C(O)=C4
86	HY-131296	5-A-RU-PABC-Val-Cit-Fmoc	903.954	-8.452	-0.130	2.266	13	13	23	348.650	C43H53N9O13	2677841-58-4	Inflammation/Immunology	No Development Reported	Drug Derivative	Others	O=C(NC1=CC=C(C=C1)COC(NC2=C(NC(NC2=O)=O)NC[C@@H]([C@@H]([C@@H](CO)O)O)O)=O)[C@@H](NC([C@@H](NC(OCC3C4=C(C5=C3C=CC=C5)C=CC=C4)=O)C(C)C)=O)CCCNC(N)=O
87	HY-N0529	Rosmarinic acid	359.315	-8.389	-0.323	1.795	6	4	7	147.350	C18H16O8	20283-92-5	Cancer	Phase 4	Apoptosis; COMT; Endogenous Metabolite; Monoamine Oxidase	Apoptosis; Metabolic Enzyme/Protease; Neuronal Signaling	OC([C@H](OC(/C=C/C1=CC(O)=C(O)C=C1)=O)CC2=CC(O)=C(O)C=C2)=O
88	HY-N0813	Anemarsaponin E	935.123	-8.387	-0.129	-0.715	19	11	14	296.370	C46H78O19	136565-73-6	Inflammation/Immunology	No Development Reported	Others	Others	C[C@@]12[C@]([C@@H]3C)([H])[C@](O[C@]3(OC)CC[C@H](C)CO[C@@H]([C@@H]([C@@H](O)[C@@H]4O)O)O[C@@H]4CO)([H])C[C@@]1([H])[C@@](CC[C@@]5([H])[C@@]6(CC[C@H](O[C@@](O[C@H](CO)[C@H](O)[C@@H]7O)([H])[C@@H]7O[C@]([C@@H]([C@@H](O)[C@@H]8O)O)([H])O[C@@H]8CO)C5)C)([H])[C@]6([H])CC2
89	HY-F0003A	NADPH (tetracyclohexanamine)	741.399	-8.349	-0.174	-6.519	16	5	13	404.900	C45H82N11O17P3	100929-71-3	Others	No Development Reported	Endogenous Metabolite; Ferroptosis	Apoptosis; Metabolic Enzyme/Protease	O[C@H]1[C@@H](O)[C@H](N2C=C(C(N)=O)CC=C2)O[C@@H]1COP(O)(OP(OC[C@@H]3[C@@H](O)[C@@H](OP(O)(O)=O)[C@H](N(C4=NC=N5)C=NC4=C5N)O3)(O)=O)=O.NC6CCCCC6.NC7CCCCC7.NC8CCCCC8.NC9CCCCC9
90	HY-P4517	Z-Tyr-Lys-Arg-pNA	721.820	-8.343	-0.160	-0.249	6	6	22	280.280	C35H45N9O8	108318-36-1	Others	No Development Reported	Others	Others	OC(C=C1)=CC=C1C[C@H](NC(OCC2=CC=CC=C2)=O)C(N[C@@H](CCCCN)C(N[C@@H](CCCNC(N)=N)C(NC3=CC=C(C=C3)[N+]([O-])=O)=O)=O)=O
91	HY-P0206	Bradykinin	1062.249	-8.340	-0.110	-8.048	9	7	29	421.710	C50H73N15O11	58-82-2	Cardiovascular Disease; Endocrinology	Phase 4	Bradykinin Receptor; Endogenous Metabolite; Ser/Thr Protease	GPCR/G Protein; Metabolic Enzyme/Protease	O=C(N1[C@@H](CCC1)C(NCC(N[C@H](C(N[C@@H](CO)C(N2[C@@H](CCC2)C(N[C@H](C(N[C@H](C(O)=O)CCCNC(N)=N)=O)CC3=CC=CC=C3)=O)=O)=O)CC4=CC=CC=C4)=O)=O)[C@H]5N(CCC5)C([C@@H](N)CCCNC(N)=N)=O
92	HY-N3516	Oxyresveratrol 2-O-β-D-glucopyranoside	406.393	-8.333	-0.287	0.842	9	7	5	160.070	C20H22O9	392274-22-5	Metabolic Disease	No Development Reported	Tyrosinase	Metabolic Enzyme/Protease	OC1=CC(O)=CC(/C=C/C2=C(C=C(O)C=C2)O[C@@H]3O[C@@H]([C@@H](O)[C@H](O)[C@H]3O)CO)=C1
93	HY-134279	8-Br-NAD+ (sodium)	741.329	-8.305	-0.185	-3.598	15	6	11	343.540	C21H25BrN7NaO14P2	2022926-16-3	Others	No Development Reported	Calcium Channel	Membrane Transporter/Ion Channel; Neuronal Signaling	O[C@@H]([C@H]([C@@](N1C(Br)=NC2=C(N)N=CN=C21)([H])O3)O)[C@H]3COP(OP(OC[C@@H]4[C@@H](O)[C@@H](O)[C@@]([N+]5=CC=CC(C(N)=O)=C5)([H])O4)([O-])=O)(O[Na])=O
94	HY-N0356	(-)-Catechin gallate	442.383	-8.300	-0.259	3.161	10	7	4	177.140	C22H18O10	130405-40-2	Cancer	No Development Reported	COX	Immunology/Inflammation	O=C(O[C@H]1[C@H](C2=CC=C(O)C(O)=C2)OC3=CC(O)=CC(O)=C3C1)C4=CC(O)=C(O)C(O)=C4
95	HY-113324	NADPH	741.399	-8.238	-0.172	-6.519	16	5	13	404.900	C21H30N7O17P3	53-57-6	Cancer	No Development Reported	Endogenous Metabolite	Metabolic Enzyme/Protease	O=P(O)(O)O[C@H]1[C@H](N2C3=NC=NC(N)=C3N=C2)O[C@@H]([C@H]1O)COP(OP(OC[C@H]4O[C@@H](N5C=C(CC=C5)C(N)=O)[C@@H]([C@@H]4O)O)(O)=O)(O)=O
96	HY-111877	SNIPER(TACC3)-2	849.094	-8.234	-0.137	2.267	10	7	28	253.830	C43H61N9O7S		Cancer	No Development Reported	SNIPERs	PROTAC	O=C(NCCOCCOCCOCCNC([C@H](CC(C)C)NC([C@H]([C@@H](CC1=CC=CC=C1)N)O)=O)=O)C2=CC=C(C3=NC(CNC4=NC=CC(NCC(C)C)=N4)=CS3)C=C2
97	HY-N0056	Isochlorogenic acid A	515.455	-8.229	-0.222	0.669	10	6	9	214.110	C25H24O12	2450-53-5	Inflammation/Immunology; Neurological Disease	No Development Reported	Bacterial; Endogenous Metabolite; HBV; HIV; Reactive Oxygen Species	Anti-infection; Immunology/Inflammation; Metabolic Enzyme/Protease; NF-κB	OC(C=C1/C=C/C(O[C@H]2[C@@H]([C@@H](C[C@](O)(C2)C(O)=O)OC(/C=C/C3=CC(O)=C(C=C3)O)=O)O)=O)=C(C=C1)O
98	HY-N6987	Licraside	550.521	-8.212	-0.211	-0.520	13	8	9	215.830	C26H30O13	29913-71-1	Inflammation/Immunology	No Development Reported	Others	Others	OC1=C(C(/C=C/C2=CC=C(O)C=C2)=O)C=CC(O[C@H](O[C@H](CO)[C@@H](O)[C@@H]3O)[C@]3([H])O[C@H]4[C@@H]([C@](CO)(O)CO4)O)=C1
99	HY-N4019	Maohuoside A	548.549	-8.202	-0.210	1.900	12	7	8	199.510	C27H32O12	128988-55-6	Metabolic Disease	No Development Reported	TGF-β Receptor	TGF-beta/Smad	O=C1C(O)=C(C2=CC=C(OC)C=C2)OC3=C(CCC(C)(O)C)C(O[C@H]4[C@@H]([C@H]([C@@H]([C@@H](CO)O4)O)O)O)=CC(O)=C13
100	HY-17624A	Framycetin (sulfate)	620.703	-8.137	-0.194	-14.988	13	13	9	362.830	C23H52N6O25S3	4146-30-9	Infection	Launched	Antibiotic; Bacterial	Anti-infection	O=S(O)(O)=O.O=S(O)(O)=O.O=S(O)(O)=O.N[C@@H](C[C@H]1N)[C@@]([C@@H]([C@H]1O)O[C@@](O[C@H](CO)[C@H]2O[C@@]([C@@H]([C@@H](O)[C@@H]3O)N)([H])O[C@H]3CN)([H])[C@@H]2O)([H])O[C@H]([C@@H]([C@@H](O)[C@@H]4O)N)O[C@@H]4CN
101	HY-P10739	WYRGRL	852.014	-8.110	-0.133	-6.004	6	8	27	376.570	C40H59N13O8	1021155-39-4	Inflammation/Immunology	No Development Reported	MMP	Metabolic Enzyme/Protease	O=C(N[C@@H](CC1=CC=C(C=C1)O)C(N[C@@H](CCCNC(N)=N)C(NCC(N[C@@H](CCCNC(N)=N)C(N[C@@H](CC(C)C)C(O)=O)=O)=O)=O)=O)[C@H](CC2=CNC3=CC=CC=C23)N
102	HY-P10831	GNQWFI	763.858	-8.105	-0.147	-3.200	7	9	22	315.240	C37H49N9O9	853995-60-5	Cancer; Cardiovascular Disease	No Development Reported	VEGFR	Protein Tyrosine Kinase/RTK	CC[C@H](C)[C@@H](C(O)=O)NC([C@H](CC1=CC=CC=C1)NC([C@@H](NC([C@H](CCC(N)=O)NC([C@H](CC(N)=O)NC(CN)=O)=O)=O)CC2=CNC3=CC=CC=C23)=O)=O
103	HY-19892A	Brilacidin (tetrahydrochloride)	940.957	-8.079	-0.122	-4.371	8	6	24	321.140	C40H54Cl4F6N14O6	1224095-99-1	Infection; Cancer	Phase 2	Antibiotic; Bacterial	Anti-infection	O=C(C1=NC=NC(C(NC2=CC(C(F)(F)F)=CC(NC(CCCCNC(N)=N)=O)=C2O[C@H]3CNCC3)=O)=C1)NC4=CC(C(F)(F)F)=CC(NC(CCCCNC(N)=N)=O)=C4O[C@H]5CNCC5.Cl.Cl.Cl.Cl
104	HY-134358A	Ara-F-NAD+ (sodium)	664.418	-8.057	-0.183	-3.644	14	5	11	323.310	C21H25FN7NaO13P2		Neurological Disease	No Development Reported	CD38	Immunology/Inflammation	NC1=NC=NC2=C1N=CN2[C@H]3[C@H](O)[C@H](O)[C@@H](COP(OP(OC[C@@H]4[C@@H](O)[C@H](F)[C@H]([N+]5=CC=CC(C(N)=O)=C5)O4)([O-])=O)(O[Na])=O)O3
105	HY-B0470	Neomycin (sulfate)	620.703	-8.056	-0.192	-14.988	13	13	9	362.830	C23H52N6O25S3	1405-10-3	Infection; Cancer	Launched	Antibiotic; Bacterial; Phospholipase	Anti-infection; Metabolic Enzyme/Protease	O[C@H]1[C@H](O)[C@@H](N)[C@@H](O[C@@H]2[C@@H](N)C[C@@H](N)[C@H](O)[C@H]2O[C@@H]3O[C@H](CO)[C@@H](O[C@H]4O[C@@H](CN)[C@@H](O)[C@H](O)[C@H]4N)[C@H]3O)O[C@@H]1CN.[3H2SO4]
106	HY-151593	dBRD4-BD1	968.031	-8.036	-0.115	4.236	12	2	20	197.610	C50H53F3N8O9	2839318-19-1	Cancer	No Development Reported	Epigenetic Reader Domain; PROTACs	Epigenetics; PROTAC	O=C1NC(C(CC1)N2C(C3=C(C2=O)C(OCC(NCCOCCOCCN4CCC(CC4)N5C=NC(C6=CC=C(C(F)(F)F)C=C6)=C5C7=CC=NC(OC8=CC(C(C)C)=CC=C8C)=N7)=O)=CC=C3)=O)=O
107	HY-P1309	PAR-4 Agonist Peptide, amide	682.827	-8.000	-0.163	-3.031	7	8	18	255.310	C34H48N8O7	352017-71-1	Inflammation/Immunology	No Development Reported	Protease Activated Receptor (PAR)	GPCR/G Protein	OC(C=C1)=CC=C1C[C@H](NC([C@@H](N)C)=O)C(N2[C@@H](CCC2)C(NCC(N[C@@H](CCCCN)C(N[C@H](C(N)=O)CC3=CC=CC=C3)=O)=O)=O)=O
108	HY-136188	UNC2399	913.161	-7.991	-0.123	3.690	10	5	22	230.210	C67H104N10O17S	2412791-72-9	Cancer	No Development Reported	Histone Methyltransferase	Epigenetics	CCCC(C=C(NC1=O)C)=C1CNC(C2=C3C(N(N=C3)C(C)C)=CC(C4=CN=C(N5CCN(CC5)C(CCOCCOCCOCCOCCOCCOCCOCCOCCOCCOCCOCCOCCNC(CCCC[C@H]6[C@]7([H])[C@](NC(N7)=O)([H])CS6)=O)=O)C=C4)=C2)=O
109	HY-N0640	Kuromanin (chloride)	449.395	-7.956	-0.249	0.917	11	8	4	193.440	C21H21ClO11	7084-24-4	Metabolic Disease; Neurological Disease	No Development Reported	CD38	Immunology/Inflammation	O[C@H]([C@@H](O)[C@@H]1O)[C@@H](O[C@@H]1CO)OC(C(C2=CC(O)=C(O)C=C2)=[O+]C3=CC(O)=C4)=CC3=C4O.[Cl-]
110	HY-N1425	Tiliroside	594.534	-7.928	-0.184	3.031	13	7	8	216.580	C30H26O13	20316-62-5	Metabolic Disease	No Development Reported	Others	Others	O=C1C(O[C@@H]2O[C@@H]([C@@H](O)[C@H](O)[C@H]2O)COC(/C=C/C3=CC=C(O)C=C3)=O)=C(C4=CC=C(O)C=C4)OC5=CC(O)=CC(O)=C51.[E]
111	HY-151402	Antimicrobial agent-8	751.004	-7.919	-0.144	0.686	6	6	20	224.920	C39H54N16	2978694-22-1	Infection	No Development Reported	Bacterial	Anti-infection	NCCN(C1=NC(NCC2=CC=CC=C2)=NC(N3CCN(C4=NC(NCC5=CC=CC=C5)=NC(N(CCN)CCN)=N4)C(CC6=CC=CC=C6)C3)=N1)CCN
112	HY-N1419	Vaccarin	726.648	-7.919	-0.155	-2.466	19	12	8	319.120	C32H38O19	53452-16-7	Metabolic Disease; Cardiovascular Disease	No Development Reported	Akt; AMPK; ERK; JNK; NF-κB; Nuclear Factor of activated T Cells (NFAT); p38 MAPK	Epigenetics; Immunology/Inflammation; MAPK/ERK Pathway; NF-κB; PI3K/Akt/mTOR; Stem Cell/Wnt	O=C1C=C(C2=CC=C(O[C@H]3[C@@H]([C@H]([C@@H]([C@@H](CO)O3)O)O)O)C=C2)OC4=CC(O)=C([C@H]5[C@@H]([C@H]([C@@H]([C@@H](CO)O5)O)O)O[C@H]6[C@@H]([C@H]([C@H](CO6)O)O)O)C(O)=C14
113	HY-158307	Z-Arg-Arg-βNA (acetate)	591.719	-7.889	-0.183	-1.336	4	3	18	223.810	C32H43N9O6	2237216-27-0	Others	No Development Reported	Cathepsin	Metabolic Enzyme/Protease	CC(O)=O.O=C(OCC1=CC=CC=C1)N[C@@H](CCCNC(N)=N)C(N[C@@H](CCCNC(N)=N)C(NC2=CC3=C(C=CC=C3)C=C2)=O)=O
114	HY-B0025	Voglibose	268.289	-7.836	-0.435	-5.313	7	8	5	158.220	C10H21NO7	83480-29-9	Metabolic Disease	Launched	Glycosidase	Metabolic Enzyme/Protease	O[C@@H]1[C@@](O)(CO)C[C@H](NC(CO)CO)[C@H](O)[C@H]1O
115	HY-129065	Nourseothricin (sulfate)	763.922	-7.768	-0.147	-12.578	10	13	23	387.230	C50H94N20O22S	96736-11-7	Infection	No Development Reported	Antibiotic; Bacterial; Fungal	Anti-infection	NC(O[C@H]1[C@@H](CO)O[C@@H](NC(N2)=N[C@]([C@@]2([H])[C@H](O)CN3)([H])C3=O)[C@H](NC(C[C@@H](N)CCCN(C(C[C@@H](N)CCCNC(C[C@@H](N)CCCN)=O)=O)[H])=O)[C@@H]1O)=O.O=S(O)(O)=O.NC(O[C@H]4[C@@H](CO)O[C@@H](NC(N5)=N[C@]([C@@]5([H])[C@H](O)CN6)([H])C6=O)[C@H](NC(C[C@@H](N)CCCN)=O)[C@@H]4O)=O
116	HY-145969A	β-S-ARCA (triammonium)	829.511	-7.764	-0.146	-5.110	18	6	13	425.320	C22H40N13O17P3S		Cancer	No Development Reported	DNA/RNA Synthesis	Cell Cycle/DNA Damage	O=P(O)(OC[C@@H]1[C@@H](O)[C@@H](O)[C@H](N2C=NC3=C2NC(N)=NC3=O)O1)OP(OP(OC[C@@H]4[C@@H](O)[C@@H](OC)[C@H](N5C(NC(N)=N6)=C([N+](C)=C5)C6=O)O4)([O-])=O)(S)=O.N.N.N
117	HY-105946A	Hidrosmin (mixture)	652.612	-7.746	-0.168	-0.002	16	8	10	247.430	C30H36O16	115960-14-0	Cardiovascular Disease	No Development Reported	Drug Derivative	Others	OCCOC1=C2C(OC(C3=CC(O)=C(C=C3)OC)=CC2=O)=CC(O[C@@H]4O[C@@H]([C@H]([C@@H]([C@H]4O)O)O)CO[C@H]5[C@@H]([C@@H]([C@H]([C@@H](O5)C)O)O)O)=C1
118	HY-144168A	STING agonist-8 (dihydrochloride)	798.915	-7.744	-0.131	1.404	10	3	16	226.150	C41H48Cl2N14O4		Inflammation/Immunology	No Development Reported	STING	Immunology/Inflammation	O=C(C1=CC(C)=NN1CC)NC2=NC3=CC(C(N)=O)=CN=C3N2C/C=C/CN4C5=C(OCCCC6CNC6)C=C(C(N)=O)C=C5C7=CN=C(C8=CC(C)=NN8CC)N=C74.[H]Cl.[H]Cl
119	HY-N2409	Delphinidin (chloride)	303.251	-7.710	-0.350	2.554	7	6	1	134.520	C15H11ClO7	528-53-0	Cancer; Cardiovascular Disease	No Development Reported	Apoptosis; EGFR; JAK; STAT	Apoptosis; Epigenetics; JAK/STAT Signaling; Protein Tyrosine Kinase/RTK; Stem Cell/Wnt	OC1=CC2=C(C=C(C(C3=CC(O)=C(O)C(O)=C3)=[O+]2)O)C(O)=C1.[Cl-]
120	HY-N8433	Dhurrin	311.294	-7.706	-0.350	-0.923	8	5	3	143.400	C14H17NO7	499-20-7	Others	No Development Reported	Others	Others	N#C[C@H](C1=CC=C(C=C1)O)O[C@@H]2O[C@@H]([C@H]([C@@H]([C@H]2O)O)O)CO
121	HY-B0509A	Amikacin	589.646	-7.703	-0.193	-12.444	13	13	10	338.420	C22H43N5O13	37517-28-5	Infection; Cancer	Launched	Antibiotic; Bacterial	Anti-infection	O[C@@H]1[C@H]([C@@H](C[C@H](N)[C@H]1O[C@@]([C@@H]([C@@H](O)[C@@H]2O)O)([H])O[C@@H]2CN)NC([C@@H](O)CCN)=O)O[C@@]([C@@H]([C@@H](N)[C@@H]3O)O)([H])O[C@@H]3CO
122	HY-B0509B	Amikacin (disulfate)	589.646	-7.703	-0.193	-12.444	13	13	10	338.420	C22H47N5O21S2	39831-55-5	Infection; Cancer	Launched	Antibiotic; Bacterial	Anti-infection	OS(O)(=O)=O.OS(O)(=O)=O.O[C@@H]1[C@H]([C@@H](C[C@H](N)[C@H]1O[C@@]([C@@H]([C@@H](O)[C@@H]2O)O)([H])O[C@@H]2CN)NC([C@@H](O)CCN)=O)O[C@@]([C@@H]([C@@H](N)[C@@H]3O)O)([H])O[C@@H]3CO
123	HY-N7668	Neotheaflavin	565.515	-7.696	-0.188	3.098	12	10	2	217.600	C29H24O12	36451-14-6	Metabolic Disease	No Development Reported	Lipase	Metabolic Enzyme/Protease	OC1=C(C2=O)C(C=C([C@H]3OC4=CC(O)=CC(O)=C4C[C@H]3O)C=C2O)=C([C@H]5OC6=CC(O)=CC(O)=C6C[C@@H]5O)C=C1O
124	HY-112461A	NF449 (octasodium)	1323.199	-7.660	-0.091	-3.001	7	6	19	676.510	C41H24N6Na8O29S8	627034-85-9	Cardiovascular Disease	No Development Reported	P2X Receptor	Membrane Transporter/Ion Channel	O=C(NC1=CC(C(NC2=CC=C(S(=O)(O[Na])=O)C=C2S(=O)(O[Na])=O)=O)=CC(C(NC3=CC=C(S(=O)(O[Na])=O)C=C3S(=O)(O[Na])=O)=O)=C1)NC4=CC(C(NC5=CC=C(S(=O)(O[Na])=O)C=C5S(=O)(O[Na])=O)=O)=CC(C(NC6=CC=C(S(=O)(O[Na])=O)C=C6S(=O)(O[Na])=O)=O)=C4
125	HY-N7832	Petunidin-3-O-glucoside (chloride)	479.421	-7.603	-0.224	0.900	12	8	5	202.670	C22H23ClO12	6988-81-4	Metabolic Disease	No Development Reported	Others	Others	OC1=CC2=[O+]C(C3=CC(OC)=C(O)C(O)=C3)=C(O[C@H]4[C@@H]([C@H]([C@@H]([C@@H](CO)O4)O)O)O)C=C2C(O)=C1.[Cl-]
126	HY-P1183	Locustatachykinin I	940.078	-7.594	-0.113	-6.681	11	11	27	398.840	C43H63N13O11	126985-97-5	Endocrinology; Neurological Disease	No Development Reported	Others	Others	N=C(N)NCCC[C@@H](C(N)=O)NC([C@H](C(C)C)NC(CNC([C@H](CC1=CC=C(O)C=C1)NC([C@H](CC2=CC=CC=C2)NC(CNC([C@H](CO)NC([C@H]3N(C(CN)=O)CCC3)=O)=O)=O)=O)=O)=O)=O
127	HY-P4500	Z-Arg-Arg-pNA	586.656	-7.593	-0.181	-2.350	4	3	19	266.950	C26H36N10O6	122630-71-1	Others	No Development Reported	Cathepsin	Metabolic Enzyme/Protease	O=C(OCC1=CC=CC=C1)N[C@@H](CCCNC(N)=N)C(N[C@@H](CCCNC(N)=N)C(NC2=CC=C(C=C2)[N+]([O-])=O)=O)=O
128	HY-W010041	Scyllo-Inositol	180.159	-7.592	-0.633	-3.064	6	6	0	121.380	C6H12O6	488-59-5	Neurological Disease	Phase 2	Amyloid-β; Endogenous Metabolite	Metabolic Enzyme/Protease; Neuronal Signaling	O[C@H]1[C@@H]([C@H]([C@@H]([C@H]([C@@H]1O)O)O)O)O
129	HY-134433	GDP-L-fucose	587.334	-7.592	-0.200	-4.929	15	7	8	336.770	C16H25N5O15P2	15839-70-0	Metabolic Disease	No Development Reported	Endogenous Metabolite	Metabolic Enzyme/Protease	O=C1C(N=CN2[C@H]3[C@H](O)[C@H](O)[C@@H](COP(O)(OP(O)(O[C@@H]4[C@@H](O)[C@H](O)[C@H](O)[C@H](C)O4)=O)=O)O3)=C2N=C(N)N1
130	HY-N0655	D-Pinitol	194.186	-7.592	-0.584	-2.656	6	5	1	110.380	C7H14O6	10284-63-6	Infection; Inflammation/Immunology; Cardiovascular Disease	Phase 2	Influenza Virus	Anti-infection	O[C@@H]1[C@@H]([C@H]([C@@H]([C@H]([C@H]1O)O)O)OC)O
131	HY-P1626	Acetyl tetrapeptide-15	613.720	-7.570	-0.168	2.031	6	5	13	170.930	C34H39N5O6	928007-64-1	Neurological Disease	No Development Reported	Opioid Receptor	GPCR/G Protein; Neuronal Signaling	O=C([C@@H](NC([C@@H](NC([C@H]1N(CCC1)C([C@@H](NC(C)=O)CC2=CC=C(C=C2)O)=O)=O)CC3=CC=CC=C3)=O)CC4=CC=CC=C4)N
132	HY-129139	Cyanidin-3-O-arabinoside	419.368	-7.569	-0.252	1.427	10	7	3	173.210	C20H19ClO10	111613-04-8	Others	No Development Reported	Others	Others	OC1=CC2=[O+]C(C3=CC=C(O)C(O)=C3)=C(O[C@H]4[C@@H]([C@H]([C@H](CO4)O)O)O)C=C2C(O)=C1.[Cl-]
133	HY-150737	MI-1851	771.930	-7.564	-0.138	-9.134	6	4	25	377.390	C34H53N15O6	2417283-44-2	Infection	No Development Reported	SARS-CoV	Anti-infection	NC(NCC1=CC=C(C=C1)CC(N[C@H](C(N[C@H](C(N[C@H](C(NCC2=CC=C(C=C2)C(N)=N)=O)CCONC(N)=N)=O)C(C)(C)C)=O)CCONC(N)=N)=O)=N
134	HY-N1980	3'-Hydroxypuerarin	432.388	-7.559	-0.244	0.246	10	7	3	181.050	C21H20O10	117060-54-5	Inflammation/Immunology	No Development Reported	Reactive Oxygen Species	Immunology/Inflammation; Metabolic Enzyme/Protease; NF-κB	O=C1C(C2=CC=C(O)C(O)=C2)=COC3=C([C@H]4[C@@H]([C@H]([C@@H]([C@@H](CO)O4)O)O)O)C(O)=CC=C13
135	HY-152959	STING agonist-26	819.934	-7.487	-0.125	0.316	10	4	17	245.600	C40H49N15O5	2868261-48-5	Infection; Cancer	No Development Reported	STING	Immunology/Inflammation	O=C(C1=CC(C)=NN1CC)NC2=NC3=CC(C(N)=O)=CN=C3N2C/C=C/CN4C5=C(OCCCN6CCNCC6)C=C(C(N)=O)C=C5N=C4NC(C7=CC(C)=NN7CC)=O
136	HY-P2532	Integrin Binding Peptide	1066.125	-7.487	-0.101	-11.173	14	14	32	537.430	C42H63N15O16S	278792-07-7	Others	No Development Reported	Integrin	Cytoskeleton	O=C(NCC(N[C@@H](CS)C(NCC(N[C@@H](CC1=CC=C(C=C1)O)C(NCC(N[C@@H](CCCNC(N)=N)C(NCC(N[C@@H](CC(O)=O)C(N[C@@H](CO)C(N2[C@@H](CCC2)C(NCC(N)=O)=O)=O)=O)=O)=O)=O)=O)=O)=O)=O)C
137	HY-W040127	Peonidin 3-O-glucoside (chloride)	463.422	-7.434	-0.225	1.168	11	7	5	182.440	C22H23ClO11	6906-39-4	Metabolic Disease	No Development Reported	Insulin Receptor	Protein Tyrosine Kinase/RTK	OC1=CC(O)=CC2=C1C=C(O[C@@H]3O[C@H](CO)[C@@H](O)[C@H](O)[C@H]3O)C(C4=CC=C(O)C(OC)=C4)=[O+]2.[Cl-]
138	HY-N7627	Regaloside C	416.385	-7.393	-0.255	-1.285	11	7	9	186.370	C18H24O11	117591-85-2	Inflammation/Immunology; Cardiovascular Disease	No Development Reported	Others	Others	O[C@H](COC(/C=C/C(C=C1)=CC(O)=C1O)=O)CO[C@@H]([C@@H]([C@H]2O)O)O[C@@H]([C@H]2O)CO
139	HY-B1411	i-Inositol	180.159	-7.374	-0.615	-3.064	6	6	0	121.380	C6H12O6	87-89-8	Others	Launched	Endogenous Metabolite	Metabolic Enzyme/Protease	O[C@H]1[C@H]([C@H]([C@@H]([C@H]([C@@H]1O)O)O)O)O
140	HY-P3935	Arg-Gly-Tyr-Ser-Leu-Gly	652.734	-7.363	-0.160	-6.358	7	8	21	317.370	C28H45N9O9	59587-18-7	Cancer	No Development Reported	Ser/Thr Kinase	Metabolic Enzyme/Protease	O=C(O)CNC([C@H](CC(C)C)NC([C@H](CO)NC([C@H](CC1=CC=C(O)C=C1)NC(CNC([C@H](CCCNC(N)=N)N)=O)=O)=O)=O)=O
141	HY-P1750A	Shepherdin (79-87) (TFA)	950.112	-7.333	-0.111	-7.397	11	14	30	436.150	C43H65F3N12O14S		Cancer	No Development Reported	HSP; Survivin	Apoptosis; Cell Cycle/DNA Damage; Metabolic Enzyme/Protease	OC(C(F)(F)F)=O.CC(C)C[C@@H](C(O)=O)NC([C@H](CC1=CC=CC=C1)NC([C@H](C)NC([C@H](CS)NC(CNC([C@H](CO)NC([C@H](CO)NC([C@H](CC2=CNC=N2)NC([C@H](CCCCN)N)=O)=O)=O)=O)=O)=O)=O)=O
142	HY-P1512A	Antioxidant peptide A (TFA)	772.996	-7.309	-0.141	-8.263	7	9	26	386.300	C33H55F3N12O9S2		Cancer	No Development Reported	Others	Others	O=C(N[C@@H](CC1=CNC=N1)C(N[C@@H](CS)C(N[C@@H](CCCCN)C(N[C@@H](CCCNC(N)=N)C(N[C@@H](CCSC)C(O)=O)=O)=O)=O)=O)[C@H]2NCCC2.OC(C(F)(F)F)=O
143	HY-50663	MK 0893	587.488	-7.288	-0.178	6.319	3	1	9	96.280	C32H27Cl2N3O4	870823-12-4	Metabolic Disease	Phase 2	GCGR	GPCR/G Protein	ClC1=CC(C2=NN(C(C3=CC4=C(C=C3)C=C(OC)C=C4)=C2)[C@H](C5=CC=C(C=C5)C(NCCC(O)=O)=O)C)=CC(Cl)=C1
144	HY-P4279	Ovalbumin (154-159)	673.796	-7.276	-0.155	-6.696	7	8	23	340.230	C28H52N10O9	1370698-94-4	Cardiovascular Disease	No Development Reported	Angiotensin-converting Enzyme (ACE)	Metabolic Enzyme/Protease	C[C@@H](O)[C@H](N)C(N[C@@H](CC(N)=O)C(NCC(N[C@@H]([C@@H](C)CC)C(N[C@@H]([C@@H](C)CC)C(N[C@H](C(O)=O)CCCNC(N)=N)=O)=O)=O)=O)=O
145	HY-16382	PCI-27483	596.580	-7.259	-0.173	-2.983	5	6	10	299.900	C26H24N6O9S	871266-63-6	Cancer	Phase 2	Factor VIIa	Metabolic Enzyme/Protease	O=C(O)C[C@@H](C(O)=O)NC(CC1=CC(C2=CC(S(=O)(N)=O)=CC=C2O)=C(O)C(C3=NC4=CC=C(C(N)=N)C=C4N3)=C1)=O
146	HY-131592	Tricetin	302.243	-7.202	-0.327	2.531	7	5	1	131.360	C15H10O7	520-31-0	Cancer; Inflammation/Immunology; Neurological Disease	No Development Reported	Apoptosis; Keap1-Nrf2	Apoptosis; NF-κB	O=C1C=C(C2=CC(O)=C(O)C(O)=C2)OC3=CC(O)=CC(O)=C13
147	HY-B0117	Tigecycline	586.671	-7.192	-0.171	-4.098	7	6	7	214.370	C29H39N5O8	220620-09-7	Infection; Cancer	Launched	Antibiotic; Autophagy; Bacterial	Anti-infection; Autophagy	O=C(C(C1=O)=C(O)[C@@H](N(C)C)[C@]2([H])C[C@]3([H])CC4=C(C(C3=C(O)[C@@]21O)=O)C(O)=C(NC(CNC(C)(C)C)=O)C=C4N(C)C)N
148	HY-B0117C	Tigecycline (tetramesylate)	586.671	-7.192	-0.171	-4.098	7	6	7	214.370	C33H55N5O20S4		Infection; Cancer	Launched	Antibiotic; Autophagy; Bacterial	Anti-infection; Autophagy	O=S(C)(O)=O.O=S(C)(O)=O.O=S(C)(O)=O.O=C(C(C1=O)=C(O)[C@@H](N(C)C)[C@]2([H])C[C@]3([H])CC4=C(C(C3=C(O)[C@@]21O)=O)C(O)=C(NC(CNC(C)(C)C)=O)C=C4N(C)C)N.O=S(C)(O)=O
149	HY-138569	HPK1-IN-4	435.510	-7.191	-0.225	1.152	5	4	7	126.830	C23H26N6O3	2739844-28-9	Cancer	No Development Reported	MAP4K	MAPK/ERK Pathway	COC1=C(NC2=NC=C(C(N)=O)C(NC3=CC=CC=C3CO)=N2)C=C4CN(C)CCC4=C1
150	HY-I0406	Sofosbuvir impurity F	798.703	-7.154	-0.132	4.716	13	3	20	231.430	C34H45FN4O13P2	1337482-17-3	Infection	No Development Reported	HCV	Anti-infection	O=[P@@](N[C@@H](C)C(OC(C)C)=O)(OC[C@@H]1[C@@H](O[P@](OC2=CC=CC=C2)(N[C@@H](C)C(OC(C)C)=O)=O)[C@](F)(C)[C@H](N3C(NC(C=C3)=O)=O)O1)OC4=CC=CC=C4
151	HY-P5189A	His-D-beta-Nal-Ala-Trp-D-Phe-Lys-NH2 (TFA)	886.076	-7.151	-0.110	-1.241	7	10	23	288.340	C50H58F3N11O8		Others	No Development Reported	Cholinesterase (ChE); Endogenous Metabolite	Metabolic Enzyme/Protease; Neuronal Signaling	NCCCC[C@@H](C(N)=O)NC([C@@H](CC1=CC=CC=C1)NC([C@@H](NC([C@H](C)NC([C@H](NC([C@@H](N)CC2=CN=CN2)=O)CC3=CC4=C(C=CC=C4)C=C3)=O)=O)CC5=CNC6=CC=CC=C56)=O)=O.OC(C(F)(F)F)=O
152	HY-P0244	Dermorphin	803.900	-7.127	-0.123	-2.003	10	10	19	297.230	C40H50N8O10	77614-16-5	Neurological Disease	No Development Reported	Opioid Receptor	GPCR/G Protein; Neuronal Signaling	OC(C=C1)=CC=C1C[C@H](NC(CNC([C@@H](NC([C@@H](C)NC([C@@H](N)CC2=CC=C(O)C=C2)=O)=O)CC3=CC=CC=C3)=O)=O)C(N4[C@@H](CCC4)C(N[C@@H](CO)C(N)=O)=O)=O
153	HY-143344	NJH-2-056	782.808	-7.119	-0.125	5.692	9	3	14	172.410	C41H40F2N6O8	2858812-69-6	Inflammation/Immunology	No Development Reported	CFTR; PROTACs	Membrane Transporter/Ion Channel; PROTAC	C=CC(N1CCN(C(C1)=O)C2=CC=C(O2)CCC(NCCCNC(C3=CC=CC(C4=NC(NC(C5(CC5)C6=CC=C7OC(F)(OC7=C6)F)=O)=CC=C4C)=C3)=O)=O)=O
154	HY-P4449A	Ac-VRPR-AMC (TFA)	727.871	-7.082	-0.136	-3.748	7	4	19	294.200	C38H53F6N11O11		Cancer	No Development Reported	Caspase	Apoptosis	CC(C1=CC=C(NC([C@H](CCCNC(N)=N)NC([C@H]2N(CCC2)C([C@H](CCCNC(N)=N)NC([C@H](C(C)C)NC(C)=O)=O)=O)=O)=O)C=C1O3)=CC3=O.OC(C(F)(F)F)=O.OC(C(F)(F)F)=O
155	HY-W129161	Acetyl tetrapeptide-3	512.637	-7.075	-0.197	-6.329	5	9	18	244.700	C22H39N9O5	827306-88-7	Metabolic Disease	No Development Reported	Others	Others	NCCCC[C@@H](C(N)=O)NC([C@@H](NC(CNC([C@@H](NC(C)=O)CCCCN)=O)=O)CC1=CN=CN1)=O
156	HY-P1467A	[Met5]-Enkephalin, amide (TFA)	573.697	-7.071	-0.177	-1.966	7	7	16	232.660	C29H37F3N6O8S	2918768-28-0	Neurological Disease	No Development Reported	Opioid Receptor	GPCR/G Protein; Neuronal Signaling	CSCC[C@@H](C(N)=O)NC([C@H](CC1=CC=CC=C1)NC(CNC(CNC([C@H](CC2=CC=C(O)C=C2)N)=O)=O)=O)=O.OC(C(F)(F)F)=O
157	HY-19940	Olitigaltin	648.648	-7.061	-0.157	1.166	13	6	8	226.560	C28H30F2N6O8S	1450824-22-2	Inflammation/Immunology	Phase 2	Galectin	Immunology/Inflammation	O[C@H]([C@@H](N1N=NC(C2=CC=CC(F)=C2)=C1)[C@H]([C@@H](CO)O3)O)[C@@H]3S[C@H]4[C@@H]([C@@H](N5N=NC(C6=CC=CC(F)=C6)=C5)[C@H]([C@@H](CO)O4)O)O
158	HY-P1470	[Leu5]-Enkephalin, amide	555.660	-7.061	-0.177	-1.062	6	7	15	207.360	C28H38N6O6	60117-24-0	Neurological Disease	No Development Reported	Opioid Receptor	GPCR/G Protein; Neuronal Signaling	CC(C)C[C@@H](C(N)=O)NC([C@H](CC1=CC=CC=C1)NC(CNC(CNC([C@H](CC2=CC=C(O)C=C2)N)=O)=O)=O)=O
159	HY-112377	MZP-55	1080.751	-7.046	-0.093	4.281	11	5	25	238.230	C57H70ClN7O10S	2010159-48-3	Cancer	No Development Reported	Epigenetic Reader Domain; PROTACs	Epigenetics; PROTAC	CC(N=CS1)=C1C2=CC=C(CNC([C@@H]3C[C@@H](O)CN3C([C@H](C(C)(C)C)NC(COCCOCCOCCOCCNC(C(C=C4)=CC=C4C5=CC6=C(C=C5)N(C(C)=O)[C@@H](C)C[C@H]6NC7=CC=C(Cl)C=C7)=O)=O)=O)=O)C=C2
160	HY-P1309A	PAR-4 Agonist Peptide, amide (TFA)	682.827	-7.031	-0.143	-3.031	7	8	18	255.310	C36H49F3N8O9	1228078-65-6	Inflammation/Immunology	No Development Reported	Protease Activated Receptor (PAR)	GPCR/G Protein	OC(C=C1)=CC=C1C[C@H](NC([C@@H](N)C)=O)C(N2[C@@H](CCC2)C(NCC(N[C@@H](CCCCN)C(N[C@H](C(N)=O)CC3=CC=CC=C3)=O)=O)=O)=O.OC(C(F)(F)F)=O
161	HY-19638A	Cangrelor (tetrasodium)	772.334	-7.021	-0.160	-1.031	11	3	16	347.260	C17H21Cl2F3N5Na4O12P3S2	163706-36-3	Inflammation/Immunology; Cardiovascular Disease	Launched	P2Y Receptor	GPCR/G Protein	O[C@H]1[C@@H](O)[C@H](N2C3=NC(SCCC(F)(F)F)=NC(NCCSC)=C3N=C2)O[C@@H]1COP(OP(C(Cl)(P(O[Na])(O[Na])=O)Cl)(O[Na])=O)(O[Na])=O
162	HY-P6028A	GSNKSKPK-NH2 (TFA)	848.021	-7.013	-0.119	-12.010	11	14	30	432.110	C35H65N13O11.xC2HF3O2		Others	No Development Reported	Others	Others	O=C(N[C@@H](CO)C(N[C@@H](CC(N)=O)C(N[C@@H](CCCCN)C(N[C@@H](CO)C(N[C@@H](CCCCN)C(N1[C@@H](CCC1)C(N[C@@H](CCCCN)C(N)=O)=O)=O)=O)=O)=O)=O)CN.O=C(C(F)(F)F)O.[x]
163	HY-N4099	Luteolin-3-O-beta-D-glucuronide	461.362	-6.978	-0.211	0.318	10	6	4	210.180	C21H18O12	53527-42-7	Inflammation/Immunology	No Development Reported	Others	Others	O=C1C2=C(O)C=C(O)C=C2OC(C3=CC(O[C@@H]4O[C@@H]([C@@H](O)[C@H](O)[C@H]4O)C(O)=O)=C(O)C=C3)=C1
164	HY-P0248	Kemptide	773.941	-6.971	-0.129	-8.738	7	8	28	389.880	C32H61N13O9	65189-71-1	Metabolic Disease	No Development Reported	PKA	Stem Cell/Wnt; TGF-beta/Smad	O=C(O)CNC([C@H](CC(C)C)NC([C@H](CO)NC([C@H](C)NC([C@H](CCCNC(N)=N)NC([C@H](CCCNC(N)=N)NC([C@H](CC(C)C)N)=O)=O)=O)=O)=O)=O
165	HY-P5220A	Acetyl hexapeptide-1 (acetate)	872.049	-6.966	-0.111	-2.615	7	10	26	327.050	C45H63N13O9	2828433-36-7	Others	No Development Reported	Others	Others	CCCC[C@H](NC(C)=O)C(N[C@@H](C)C(N[C@@H](CC1=CN=CN1)C(N[C@H](CC2=CC=CC=C2)C(N[C@@H](CCCNC(N)=N)C(N[C@H](C(N)=O)CC3=CNC4=CC=CC=C34)=O)=O)=O)=O)=O.CC(O)=O
166	HY-16967	MM41	835.112	-6.947	-0.116	-4.904	6	2	18	144.900	C44H66N10O6	1429028-96-5	Cancer	No Development Reported	G-quadruplex	Cell Cycle/DNA Damage	O=C1C2=CC(NCCCN3CCN(CC3)C)=C4C(N(CCCN5CCOCC5)C(C6=CC(NCCCN7CCN(CC7)C)=C(C2=C64)C(N1CCCN8CCOCC8)=O)=O)=O
167	HY-141466A	Crotonyl-CoA (tetrasodium)	831.588	-6.935	-0.131	-4.360	17	5	21	429.680	C25H36N7Na4O17P3S		Metabolic Disease	No Development Reported	Endogenous Metabolite	Metabolic Enzyme/Protease	NC1=NC=NC2=C1N=CN2[C@H]3[C@H](O)[C@H](OP(O[Na])(O[Na])=O)[C@@H](COP(OP(OCC(C)(C)[C@@H](O)C(NCCC(NCCSC(/C=C/C)=O)=O)=O)(O[Na])=O)(O[Na])=O)O3
168	HY-13337	BMS-986094	658.654	-6.899	-0.150	2.753	12	4	13	212.210	C30H39N6O9P	1234490-83-5	Infection	Phase 2	HCV	Anti-infection	C[C@]([C@](O[C@@H]1CO[P](OC2=CC=CC3=C2C=CC=C3)(N[C@@H](C)C(OCC(C)(C)C)=O)=O)([H])N4C5=NC(N)=NC(OC)=C5N=C4)([C@@H]1O)O
169	HY-148530	YX-2-107	891.992	-6.881	-0.106	1.095	11	5	16	253.060	C45H51N11O9	2417408-46-7	Cancer	No Development Reported	CDK; PROTACs	Cell Cycle/DNA Damage; PROTAC	O=C1NC(C(CC1)N2C(C3=C(C2=O)C(OCC(NCCCCNCC(N4CCN(CC4)C5=CN=C(NC6=NC(N(C7CCCC7)C(C(C(C)=O)=C8C)=O)=C8C=N6)C=C5)=O)=O)=CC=C3)=O)=O
170	HY-127034	Antipain (dihydrochloride)	605.723	-6.873	-0.160	-4.208	4	4	21	283.810	C27H46Cl2N10O6	37682-72-7	Cancer; Metabolic Disease	No Development Reported	DNA/RNA Synthesis; Ser/Thr Protease	Cell Cycle/DNA Damage; Metabolic Enzyme/Protease	OC([C@@H](NC(N[C@@H](CCCNC(N)=N)C(N[C@@H](C(C)C)C(NC(C([H])=O)CCCNC(N)=N)=O)=O)=O)CC1=CC=CC=C1)=O.[H]Cl.[H]Cl
171	HY-P1260	FSLLRY-NH2	798.991	-6.871	-0.121	-2.558	8	9	25	320.330	C39H60N10O8	245329-02-6	Neurological Disease	No Development Reported	Protease Activated Receptor (PAR)	GPCR/G Protein	OC1=CC=C(C=C1)C[C@@H](C(N)=O)NC([C@H](CCCNC(N)=N)NC([C@H](CC(C)C)NC([C@H](CC(C)C)NC([C@H](CO)NC([C@H](CC2=CC=CC=C2)N)=O)=O)=O)=O)=O
172	HY-P1260A	FSLLRY-NH2 (TFA)	798.991	-6.871	-0.121	-2.558	8	9	25	320.330	C41H61F3N10O10		Neurological Disease	No Development Reported	Protease Activated Receptor (PAR)	GPCR/G Protein	OC1=CC=C(C=C1)C[C@@H](C(N)=O)NC([C@H](CCCNC(N)=N)NC([C@H](CC(C)C)NC([C@H](CC(C)C)NC([C@H](CO)NC([C@H](CC2=CC=CC=C2)N)=O)=O)=O)=O)=O.O=C(O)C(F)(F)F
173	HY-N11729	Pyrogallol-phloroglucinol-6,6-bieckol	973.753	-6.861	-0.097	7.481	22	14	9	380.120	C48H30O23	1415504-32-3	Others	No Development Reported	Others	Others	OC1=CC(OC2=C(C=C(C=C2O)OC3=CC(O)=CC(OC4=C(C=C(C(OC5=C(C6=C(C=C(C7=C6OC8=C(C(OC9=CC(O)=CC(O)=C9)=C(C=C8O)O)O7)O)O)C(O)=C%10)=C4OC5=C%10O)O)O)=C3)O)=CC(O)=C1
174	HY-103665	STING agonist-3	750.824	-6.843	-0.124	2.804	9	5	15	248.350	C37H42N12O6	2138299-29-1	Cancer	No Development Reported	STING	Immunology/Inflammation	O=C(N)C1=CC=C(N(C(NC(C2=CC(C)=NN2CC)=O)=N3)C/C=C/CN4C5=C(N=C4NC(C6=CC(C)=NN6CC)=O)C=C(C(N)=O)C=C5OCCCO)C3=C1
175	HY-103665A	STING agonist-3 (trihydrochloride)	750.824	-6.843	-0.124	2.804	9	5	15	248.350	C37H45Cl3N12O6		Cancer	No Development Reported	STING	Immunology/Inflammation	O=C(N)C1=CC=C(N(C(NC(C2=CC(C)=NN2CC)=O)=N3)C/C=C/CN4C5=C(N=C4NC(C6=CC(C)=NN6CC)=O)C=C(C(N)=O)C=C5OCCCO)C3=C1.Cl.Cl.Cl
176	HY-P10707A	Tpp-CAQK (TFA)	793.950	-6.817	-0.124	1.832	5	7	24	279.650	C42H54F3N6O9PS		Inflammation/Immunology	No Development Reported	Endogenous Metabolite	Metabolic Enzyme/Protease	[O-]C(C(F)(F)F)=O.O=C(N[C@@H](C)C(N[C@@H](CCC(N)=O)C(N[C@@H](CCCCNC(CCCC[P+](C1=CC=CC=C1)(C2=CC=CC=C2)C3=CC=CC=C3)=O)C(O)=O)=O)=O)[C@H](CS)N
177	HY-16954	ARV-825	923.453	-6.798	-0.105	4.101	12	3	19	232.910	C46H47ClN8O9S	1818885-28-7	Cancer	No Development Reported	Epigenetic Reader Domain; PROTACs	Epigenetics; PROTAC	CC1=NN=C2N1C(SC(C)=C3C)=C3C(C4=CC=C(Cl)C=C4)=N[C@H]2CC(NC5=CC=C(OCCOCCOCCOCCNC6=C(C(N(C7CCC(NC7=O)=O)C8=O)=O)C8=CC=C6)C=C5)=O
178	HY-120877	MRT199665	470.600	-6.792	-0.194	3.234	4	2	5	82.790	C28H31N5O2	1456858-57-3	Cancer	No Development Reported	AMPK; Apoptosis; MARK; Salt-inducible Kinase (SIK)	Apoptosis; Cell Cycle/DNA Damage; Epigenetics; Immunology/Inflammation; PI3K/Akt/mTOR	O=C1C(C)(C)C2=CN=C(NC3=CC=CC(CN4CCCC4)=C3)N=C2N1[C@H]5CCC6=C5C=CC=C6O
179	HY-N2022	Castanospermine	190.221	-6.786	-0.522	-3.555	4	4	0	85.360	C8H15NO4	79831-76-8	Cancer; Inflammation/Immunology	No Development Reported	Glycosidase	Metabolic Enzyme/Protease	O[C@@H]1[C@@H](O)[C@H](O)[C@]([C@@H](O)CC2)([H])N2C1
180	HY-137341	SK-3-91	888.430	-6.747	-0.109	2.343	10	5	17	233.950	C42H47ClN10O8S	2769753-23-1	Cancer	No Development Reported	PROTACs; YTHDF	Epigenetics; PROTAC	O=C(N1C2C(NC(CC2)=O)=O)C3=C(NCC(NCCOCCN4CCN(C5=CC=C(NC6=NC(NC7=C(S(C(C)C)(=O)=O)C=CC=C7)=C(Cl)C=N6)C=C5)CC4)=O)C=CC=C3C1=O
181	HY-100885	Acelarin	580.487	-6.735	-0.168	3.116	9	3	12	174.040	C25H27F2N4O8P	840506-29-8	Cancer	Phase 3	DNA/RNA Synthesis	Cell Cycle/DNA Damage	O=C1N=C(N)C=CN1[C@@H]2O[C@H](COP(OC3=CC=CC=C3)(N[C@H](C(OCC4=CC=CC=C4)=O)C)=O)[C@@H](O)C2(F)F
182	HY-152955	STING agonist-22	818.903	-6.726	-0.112	2.428	11	2	17	226.190	C40H48N14O6	2408723-12-4	Infection; Inflammation/Immunology	No Development Reported	STING	Immunology/Inflammation	NC(C1=CC2=C(N=C1)N(C/C=C/CN3C(NC(C4=CC(C)=NN4CC)=O)=NC5=C3C(OCCCN6CCOCC6)=CC(C(N)=O)=C5)C(NC(C7=CC(C)=NN7CC)=O)=N2)=O
183	HY-114174	Fmoc-Ala-Glu-Asn-Lys-NH2	681.752	-6.725	-0.137	-2.268	7	7	20	279.580	C33H43N7O9	220701-06-4	Neurological Disease	No Development Reported	Amyloid-β	Neuronal Signaling	NCCCC[C@@H](C(N)=O)NC([C@H](CC(N)=O)NC([C@H](CCC(O)=O)NC([C@H](C)NC(OCC1C2=CC=CC=C2C3=CC=CC=C31)=O)=O)=O)=O
184	HY-105077A	Nemifitide (diTFA)	696.788	-6.722	-0.134	-4.683	6	7	17	278.000	C37H45F7N10O10	204992-09-6	Neurological Disease	Phase 2	5-HT Receptor	GPCR/G Protein; Neuronal Signaling	FC(C=C1)=CC=C1C[C@H](N)C(N2[C@@H](C[C@@H](O)C2)C(N[C@@H](CCCNC(N)=N)C(NCC(N[C@H](C(N)=O)CC3=CNC4=C3C=CC=C4)=O)=O)=O)=O.O=C(O)C(F)(F)F.O=C(O)C(F)(F)F
185	HY-N0001	(-)-Epicatechin	290.275	-6.699	-0.319	1.920	6	5	1	110.380	C15H14O6	490-46-0	Cancer; Inflammation/Immunology	Phase 2	COX; Endogenous Metabolite; Ferroptosis	Apoptosis; Immunology/Inflammation; Metabolic Enzyme/Protease	O[C@H]1[C@@H](C2=CC=C(O)C(O)=C2)OC3=CC(O)=CC(O)=C3C1
186	HY-P0322	GRGDSPK	716.778	-6.685	-0.134	-11.423	7	8	24	385.220	C28H49N11O11	111119-28-9	Metabolic Disease; Cardiovascular Disease	No Development Reported	Integrin	Cytoskeleton	O=C(N[C@@H](CCCNC(N)=N)C(NCC(N[C@@H](CC(O)=O)C(N[C@@H](CO)C(N1[C@@H](CCC1)C(N[C@@H](CCCCN)C(O)=O)=O)=O)=O)=O)=O)CN
187	HY-106450	Binodenoson	391.433	-6.685	-0.239	0.312	8	5	5	163.930	C17H25N7O4	144348-08-3	Cardiovascular Disease	Phase 3	Adenosine Receptor	GPCR/G Protein	NC1=NC(N/N=C/C2CCCCC2)=NC3=C1N=CN3[C@H]4[C@H](O)[C@H](O)[C@@H](CO)O4
188	HY-124161	SCH54292	520.563	-6.680	-0.186	0.922	9	6	9	177.400	C24H28N2O9S	188480-51-5	Cancer	No Development Reported	Ras	GPCR/G Protein; MAPK/ERK Pathway	O=S(C1=CC=C(NO)C=C1)(N([C@H]2[C@@H]([C@H]([C@@H]([C@@H](CO)O2)O)O)O)CCOC3=CC=C4C=CC=CC4=C3)=O
189	HY-P1120	WKYMVm	858.143	-6.668	-0.113	-1.590	9	10	26	330.490	C41H61N9O7S2	187986-17-0	Cancer; Metabolic Disease; Inflammation/Immunology; Neurological Disease	No Development Reported	Apoptosis; Formyl Peptide Receptor (FPR); PERK	Apoptosis; Cell Cycle/DNA Damage; GPCR/G Protein	CSCC[C@H](C(N)=O)NC([C@H](C(C)C)NC([C@H](CCSC)NC([C@H](CC1=CC=C(C=C1)O)NC([C@H](CCCCN)NC([C@H](CC2=CNC3=CC=CC=C23)N)=O)=O)=O)=O)=O
190	HY-19303B	CRA-2059 (TFA)	752.837	-6.665	-0.123	-1.601	8	2	12	269.500	C36H47F3N12O10		Inflammation/Immunology	No Development Reported	Ser/Thr Protease	Metabolic Enzyme/Protease	NC(NC1=CC=C(CNC(N2CCN(C(O[C@@H]3COC4[C@H](OC(N5CCN(C(NCC6=CC=C(NC(N)=N)C=C6)=O)CC5)=O)COC34)=O)CC2)=O)C=C1)=N.FC(F)(F)C(O)=O
191	HY-133618	Pomalidomide-C3-adavosertib	800.905	-6.655	-0.113	1.983	9	4	13	201.120	C42H45N11O6	2414418-49-6	Cancer	No Development Reported	PROTACs; Wee1	Cell Cycle/DNA Damage; PROTAC	O=C1N(CC=C)N(C2=NC(C(O)(C)C)=CC=C2)C3=NC(NC4=CC=C(N5CCN(CCCNC6=CC=CC(C(N7C8CCC(NC8=O)=O)=O)=C6C7=O)CC5)C=C4)=NC=C31
192	HY-P4581	Suc-Ala-Leu-Pro-Phe-pNA	665.730	-6.653	-0.139	1.269	5	4	16	219.980	C33H42N6O9	128802-78-8	Others	No Development Reported	FKBP	Apoptosis; Autophagy; Cell Cycle/DNA Damage; Immunology/Inflammation	[O-][N+](C(C=C1)=CC=C1NC([C@H](CC2=CC=CC=C2)NC([C@H]3N(CCC3)C([C@H](CC(C)C)NC([C@H](C)NC(CCC(O)=O)=O)=O)=O)=O)=O)=O
193	HY-151231	6-Hydroxyluteolin	302.243	-6.647	-0.302	2.531	7	5	1	131.360	C15H10O7	18003-33-3	Others	No Development Reported	Aldose Reductase	Metabolic Enzyme/Protease	O=C1C=C(C2=CC=C(O)C(O)=C2)OC3=CC(O)=C(O)C(O)=C13
194	HY-P4409	(Des-Ala3)-GHRP-2	748.933	-6.642	-0.121	0.100	5	8	19	230.560	C42H50N8O5	290312-22-0	Others	No Development Reported	Others	Others	NCCCC[C@@H](C(N)=O)NC([C@@H](CC1=CC=CC=C1)NC([C@@H](NC([C@H](NC([C@H](N)C)=O)CC2=CC3=C(C=CC=C3)C=C2)=O)CC4=CNC5=CC=CC=C45)=O)=O
195	HY-P2544	[Lys8, Lys9]-Neurotensin (8-13)	762.999	-6.640	-0.123	-2.700	6	8	24	279.990	C38H64N8O8	139026-64-5	Neurological Disease	No Development Reported	Neurotensin Receptor	GPCR/G Protein; Neuronal Signaling	CC(C)C[C@@H](C(O)=O)NC([C@H]([C@@H](C)CC)NC([C@H](CC1=CC=C(O)C=C1)NC([C@H]2N(C([C@H](CCCCN)NC([C@H](CCCCN)N)=O)=O)CCC2)=O)=O)=O
196	HY-P3147A	IYPTNGYTR (acetate)	1085.214	-6.625	-0.086	-6.979	13	13	31	479.430	C51H77N13O17		Others	No Development Reported	Drug Metabolite	Metabolic Enzyme/Protease	CC(O)=O.O=C(N(CCC1)[C@@H]1C(N[C@@H]([C@H](O)C)C(N[C@@H](CC(N)=O)C(NCC(N[C@H](C(N[C@@H]([C@H](O)C)C(N[C@H](C(O)=O)CCCNC(N)=N)=O)=O)CC(C=C2)=CC=C2O)=O)=O)=O)=O)[C@@H](NC([C@@H](N)[C@@H](C)CC)=O)CC(C=C3)=CC=C3O
197	HY-139201	Poly-D-lysine hydrobromide (MW 30000-70000)	418.628	-6.617	-0.228	-5.684	3	6	18	174.800	(C6H14N2O2)n.xHBr	27964-99-4	Cancer; Metabolic Disease; Neurological Disease	No Development Reported	CaSR	GPCR/G Protein	CNC(CCCCN)C(N[C@@H](CCCCN)C(N[C@H](CCCCN)C(C)=O)=O)=O.[x].Br.[n]
198	HY-139201B	Poly-D-lysine hydrobromide (MW 84000)	418.628	-6.617	-0.228	-5.684	3	6	18	174.800	(C6H14N2O2)400.xHBr	27964-99-4	Cancer; Neurological Disease	No Development Reported	CaSR	GPCR/G Protein	CNC(CCCCN)C(N[C@@H](CCCCN)C(N[C@H](CCCCN)C(C)=O)=O)=O.[400].Br.[x]
199	HY-118952A	PF-06456384 (trihydrochloride)	720.822	-6.611	-0.132	3.507	7	2	14	175.670	C35H35Cl3F3N7O3S2	1834610-75-1	Neurological Disease	No Development Reported	Sodium Channel	Membrane Transporter/Ion Channel	N#CC1=CC(S(=O)(NC2=NC=NS2)=O)=CC=C1OC3=CC=C(C4=CC(C(F)(F)F)=CC=C4)C=C3C5=CC(CNCCC6CCNCC6)=NC=C5.[H]Cl.[H]Cl.[H]Cl
200	HY-P0102	Dipeptide diaminobutyroyl benzylamide (diacetate)	377.491	-6.605	-0.245	-3.475	3	4	9	133.790	C23H37N5O7	823202-99-9	Neurological Disease	No Development Reported	mAChR	GPCR/G Protein; Neuronal Signaling	CC(O)=O.O=C(NCC1=CC=CC=C1)[C@H](CCN)NC([C@H]2N(CCC2)C(CCN)=O)=O.CC(O)=O
