# Supplementary material for: RBM15 Enhances 5-Fluorouracil Drug Sensitivity and Suppresses Gastric Cancer Progression by Modulating N6-Methyladenosine Modification of ECT2-Dependent IGF2BP3
Source: Research (Wash D C). 2026 Feb 2;9:1108. doi: 10.34133/research.1108 (PMC12862136; doi:10.34133/research.1108)
Supplement: Supplementary 1 — Figs. S1 to S3 Tables S1 to S5 [file research.1108.f1.zip › Table S4. The primer sequences of qRT-PCR-clean.xlsx]

## Sheet: The primer sequences of qRT-PCR
	Table S4. The primer sequences of qRT-PCR
	Primer name	Primer sequence
	RBM15 Forward	ACGACCCGCAACAATGAAG
	RBM15 Reverse	GGAAGTCGAGTCCTCACCAC
	ECT2 Forward	ACTACTGGGAGGACTAGCTTG
	ECT2 Reverse	CACTCTTGTTTCAATCTGAGGCA
	CDH1 Forward	AAAGGCCCATTTCCTAAAAACCT
	CDH1 Reverse	TGCGTTCTCTATCCAGAGGCT
	CDH2 Forward	TGCGGTACAGTGTAACTGGG
	CDH2 Reverse	GAAACCGGGCTATCTGCTCG
	Vim Forward	TGCCGTTGAAGCTGCTAACTA
	Vim Reverse	CCAGAGGGAGTGAATCCAGATTA
	CTNNB1 Forward	CATCTACACAGTTTGATGCTGCT
	CTNNB1 Reverse	GCAGTTTTGTCAGTTCAGGGA
	GAPDH Forward	GAGAAGTATGACAACAGCCTCAA
	GAPDH Reverse	GCCATCACGCCACAGTTT
