# Supplementary material for: RBM15 Enhances 5-Fluorouracil Drug Sensitivity and Suppresses Gastric Cancer Progression by Modulating N6-Methyladenosine Modification of ECT2-Dependent IGF2BP3
Source: Research (Wash D C). 2026 Feb 2;9:1108. doi: 10.34133/research.1108 (PMC12862136; doi:10.34133/research.1108)
Supplement: Supplementary 1 — Figs. S1 to S3 Tables S1 to S5 [file research.1108.f1.zip › Table S5. The information of tumor organoid-revised.xls]

## Sheet: The information of tumor organo
						Table S5. The information of tumor organoid
						General iniformation	Origanoids number	#1	#2	#3	#4	#5	#6
							Gender	M	M	F	F	F	F
							Age	70	49	54	69	44	44
							H.pylori	+	-	+	-	-	+
							tobacco	+	-	-	+	-	-
							alcohol	+	-	-	-	-	-
							chronic gastric disease	non-atrophic gastritis	gastric ulcer	-	-	gastric ulcer	atrophic gastritis
							BMI	25	21.5	18.5	26.5	19	22
						Serum tumor markers	CEA	2.65	3.43	0.98	1.01	6.92	3.3
							CA12-5	6.34	5.39	7.9	9.21	18.7	4.7
							CA19-9	10.7	69.5	2.39	25.4	85.2	16.2
							CA72-4	5.6	2.58	1.65	0.4	13.8	3.75
							AFP	1.96	2.43	5.33	2.9	19.8	7.94
						histopathology		adenocarcinoma	adenocarcinoma	adenocarcinoma	adenocarcinoma	adenocarcinoma	adenocarcinoma
							Lauren’s classification	intestinal type	mixed-type	intestinal type	mixed-type	intestinal type	mixed-type
							WHO classification	tubular adenocarcinoma	tubular adenocarcinoma	mixed carcinoma	tubular adenocarcinoma	tubular adenocarcinoma	tubular adenocarcinoma
							histopathological type	G2，moderate differentiated	G3,poorly differentiated	G3,poorly differentiated	G3,poorly differentiated	G2，moderate differentiated	G3,poorly differentiated
							pathological stage	pT3N2Mx	pT3N2M0	T4aN2M0	pT3N2M0	pT3N1Mx	pT4N21Mx
							HER-2	2+	0	0	0	3+	1+
							Whether received targeted therapy	no	no	no	no	no	no
